# Supplementary material for: NMR lineshape analysis using analytical solutions of multi-state chemical exchange with applications to kinetics of host–guest systems
Source: Sci Rep. 2022 Oct 17;12:17369. doi: 10.1038/s41598-022-20136-4 (PMC9576801; doi:10.1038/s41598-022-20136-4)
Supplement: Supplementary file 2 — Supplementary Information 2. [file 41598_2022_20136_MOESM2_ESM.xlsx]

## Sheet: Spectra fitting
Spectra fitting to obtain peak positions, half-widths and integrated intensities (peak areas)								Lorentzian lineshape formula Re[S(Ω)] used in this fitting and its essential characteristics.
																	I … peak height [a.u.]
Spectrometer freq. ν0 [MHz]		500.13															γ … half width at half maximum [ppm]
																	δ0 … peak position [ppm]
	Water+CSA(OH)	t-Butyl1 (host)	t-Butyl2 (host)	Methyl1 (CSA)	Methyl2 (CSA)	TMS											R2 … transverse relaxation rate [s-1]
ON/OFF from	1.6	1.35	1.1	0.9	0.6	-0.0621742											ν0 … spectrometer frequency [MHz]
ON/OFF to	1.84	1.61	1.36	1.12	0.91	0.0460061											δ … independent variable [ppm]
I [a.u.]	2.17487e+08	1.92218e+08	2.07271e+08	7.33099e+07	6.00506e+07	4.57708e+08		This formulation of the Lorentzian lineshape is convenient for fitting because variation in γ does not influence the peak height (which always equals I).
δ0 [ppm]	1.72619	1.41366	1.27463	1.00549	0.82794	-0.000854128		Before fitting, the spectrum was baseline corrected.
γ [ppm]	0.0221713	0.0242166	0.0237797	0.00816174	0.0103237	0.00684987		The fitted region is defined by the union of [ON/OFF from, ON/OFF to] intervals.
R2 [s-1]	34.8357	38.0492	37.3628	12.8238	16.2206	10.7626		The fitting procedure is performed using the Solver add-in by minimization of cell F35 (the Total sum of squares) by the Generalized reduced gradient (GRG) method.
peak area [a.u.]	1.51487e+07	1.46237e+07	1.54844e+07	1.87973e+06	1.94761e+06	9.84966e+06		Cells with blue background contain fitted parameters (i.e. I, δ0 and γ).
								Cells with green background contain values calculated from fitted parameters, such as R2, peak area, number of guest equivalents, and water equivalents (note that
Guest equivalents [G]t/[H]t		1.52544						the H2O and CSA’s OH resonances are merged (due to fast exchange), this effect is reflected in the formula for calculation of water equivalents).
Water equivalents [W]t/[H]t		17.3504
			Total sum of squares (minimized value) =		9.55253e+16
δ [ppm]	Exp. spectrum	Lorentzian lineshapes	ON/OFF	Fitted spectrum	Squared differences
3.0004	285260	154902	0	0	0
2.9998	297276	155028	0	0	0
2.9992	305598	155154	0	0	0
2.9986	307785	155280	0	0	0
2.998	306129	155406	0	0	0
2.9974	306105	155532	0	0	0
2.9968	311424	155659	0	0	0
2.9962	319754	155786	0	0	0
2.9956	326143	155912	0	0	0
2.9949	327543	156060	0	0	0
2.9943	322687	156188	0	0	0
2.9937	312559	156315	0	0	0
2.9931	303325	156442	0	0	0
2.9925	301435	156570	0	0	0
2.9919	306900	156698	0	0	0
2.9913	318076	156826	0	0	0
2.9907	332469	156954	0	0	0
2.9901	343139	157082	0	0	0
2.9895	347466	157210	0	0	0
2.9888	351443	157360	0	0	0
2.9882	361210	157489	0	0	0
2.9876	381886	157618	0	0	0
2.987	412861	157747	0	0	0
2.9864	443300	157876	0	0	0
2.9858	462165	158006	0	0	0
2.9852	465460	158135	0	0	0
2.9846	453492	158265	0	0	0
2.984	430424	158395	0	0	0
2.9834	401965	158525	0	0	0
2.9827	370035	158677	0	0	0
2.9821	338749	158808	0	0	0
2.9815	314104	158938	0	0	0
2.9809	295248	159069	0	0	0
2.9803	280336	159200	0	0	0
2.9797	268343	159331	0	0	0
2.9791	252786	159462	0	0	0
2.9785	229941	159594	0	0	0
2.9779	207816	159725	0	0	0
2.9772	194791	159879	0	0	0
2.9766	189005	160011	0	0	0
2.976	182908	160143	0	0	0
2.9754	173045	160275	0	0	0
2.9748	166204	160408	0	0	0
2.9742	174077	160540	0	0	0
2.9736	199603	160673	0	0	0
2.973	228730	160806	0	0	0
2.9724	244602	160939	0	0	0
2.9718	243582	161072	0	0	0
2.9711	234394	161228	0	0	0
2.9705	228462	161362	0	0	0
2.9699	230253	161496	0	0	0
2.9693	234660	161630	0	0	0
2.9687	234359	161764	0	0	0
2.9681	225733	161898	0	0	0
2.9675	208694	162033	0	0	0
2.9669	186990	162167	0	0	0
2.9663	169242	162302	0	0	0
2.9657	161940	162437	0	0	0
2.965	161319	162595	0	0	0
2.9644	159328	162730	0	0	0
2.9638	154504	162866	0	0	0
2.9632	152598	163002	0	0	0
2.9626	156470	163138	0	0	0
2.962	164192	163274	0	0	0
2.9614	175663	163410	0	0	0
2.9608	192541	163546	0	0	0
2.9602	211930	163683	0	0	0
2.9596	226547	163820	0	0	0
2.9589	233955	163980	0	0	0
2.9583	237775	164117	0	0	0
2.9577	238593	164254	0	0	0
2.9571	234067	164392	0	0	0
2.9565	225427	164529	0	0	0
2.9559	219923	164667	0	0	0
2.9553	226109	164805	0	0	0
2.9547	244747	164944	0	0	0
2.9541	267980	165082	0	0	0
2.9535	285137	165221	0	0	0
2.9528	291524	165382	0	0	0
2.9522	294008	165521	0	0	0
2.9516	301868	165661	0	0	0
2.951	317492	165800	0	0	0
2.9504	334665	165939	0	0	0
2.9498	346226	166079	0	0	0
2.9492	351084	166219	0	0	0
2.9486	346530	166359	0	0	0
2.948	328120	166499	0	0	0
2.9473	299973	166663	0	0	0
2.9467	269799	166804	0	0	0
2.9461	242559	166945	0	0	0
2.9455	220637	167086	0	0	0
2.9449	203662	167227	0	0	0
2.9443	192832	167368	0	0	0
2.9437	190791	167510	0	0	0
2.9431	196235	167652	0	0	0
2.9425	205753	167793	0	0	0
2.9419	214024	167936	0	0	0
2.9412	213329	168102	0	0	0
2.9406	200540	168244	0	0	0
2.94	176651	168387	0	0	0
2.9394	142804	168530	0	0	0
2.9388	106696	168673	0	0	0
2.9382	82949.4	168816	0	0	0
2.9376	76692.4	168959	0	0	0
2.937	79107.4	169103	0	0	0
2.9364	81374.4	169247	0	0	0
2.9358	81345.4	169391	0	0	0
2.9351	83645.4	169559	0	0	0
2.9345	93357.4	169704	0	0	0
2.9339	110374	169848	0	0	0
2.9333	133854	169993	0	0	0
2.9327	161616	170138	0	0	0
2.9321	188299	170283	0	0	0
2.9315	212201	170428	0	0	0
2.9309	236276	170574	0	0	0
2.9303	259504	170720	0	0	0
2.9297	278992	170866	0	0	0
2.929	296582	171036	0	0	0
2.9284	311371	171182	0	0	0
2.9278	318564	171329	0	0	0
2.9272	318328	171476	0	0	0
2.9266	317632	171623	0	0	0
2.926	322596	171770	0	0	0
2.9254	330047	171917	0	0	0
2.9248	330022	172065	0	0	0
2.9242	314680	172212	0	0	0
2.9236	285151	172360	0	0	0
2.9229	254588	172533	0	0	0
2.9223	232685	172681	0	0	0
2.9217	213424	172830	0	0	0
2.9211	190249	172979	0	0	0
2.9205	167933	173128	0	0	0
2.9199	154628	173277	0	0	0
2.9193	153113	173426	0	0	0
2.9187	159839	173575	0	0	0
2.9181	171013	173725	0	0	0
2.9174	188394	173900	0	0	0
2.9168	215117	174050	0	0	0
2.9162	247617	174201	0	0	0
2.9156	274936	174351	0	0	0
2.915	290103	174502	0	0	0
2.9144	297988	174653	0	0	0
2.9138	307130	174804	0	0	0
2.9132	317822	174955	0	0	0
2.9126	321231	175107	0	0	0
2.912	306320	175259	0	0	0
2.9113	272455	175436	0	0	0
2.9107	232697	175588	0	0	0
2.9101	202344	175740	0	0	0
2.9095	189092	175893	0	0	0
2.9089	192743	176046	0	0	0
2.9083	204763	176199	0	0	0
2.9077	212517	176352	0	0	0
2.9071	210315	176505	0	0	0
2.9065	204406	176659	0	0	0
2.9059	204574	176813	0	0	0
2.9052	213613	176992	0	0	0
2.9046	226964	177147	0	0	0
2.904	240118	177301	0	0	0
2.9034	250316	177456	0	0	0
2.9028	253999	177611	0	0	0
2.9022	247773	177766	0	0	0
2.9016	234900	177921	0	0	0
2.901	220491	178077	0	0	0
2.9004	205650	178232	0	0	0
2.8998	190631	178388	0	0	0
2.8991	178417	178570	0	0	0
2.8985	177017	178727	0	0	0
2.8979	191512	178883	0	0	0
2.8973	215809	179040	0	0	0
2.8967	238034	179197	0	0	0
2.8961	251344	179355	0	0	0
2.8955	257608	179512	0	0	0
2.8949	262203	179670	0	0	0
2.8943	266661	179827	0	0	0
2.8937	266428	179986	0	0	0
2.893	258242	180170	0	0	0
2.8924	245572	180329	0	0	0
2.8918	234668	180488	0	0	0
2.8912	225966	180647	0	0	0
2.8906	215967	180806	0	0	0
2.89	201373	180965	0	0	0
2.8894	180622	181125	0	0	0
2.8888	158215	181285	0	0	0
2.8882	140623	181445	0	0	0
2.8876	128941	181605	0	0	0
2.8869	124757	181792	0	0	0
2.8863	130234	181953	0	0	0
2.8857	144496	182114	0	0	0
2.8851	161461	182275	0	0	0
2.8845	172577	182436	0	0	0
2.8839	177996	182598	0	0	0
2.8833	183122	182760	0	0	0
2.8827	186789	182922	0	0	0
2.8821	183522	183084	0	0	0
2.8814	173275	183274	0	0	0
2.8808	165202	183437	0	0	0
2.8802	169290	183600	0	0	0
2.8796	181845	183763	0	0	0
2.879	189849	183926	0	0	0
2.8784	189294	184090	0	0	0
2.8778	187939	184254	0	0	0
2.8772	194651	184418	0	0	0
2.8766	213182	184582	0	0	0
2.876	239607	184747	0	0	0
2.8753	264890	184939	0	0	0
2.8747	280630	185104	0	0	0
2.8741	282881	185269	0	0	0
2.8735	272202	185435	0	0	0
2.8729	250438	185601	0	0	0
2.8723	220847	185767	0	0	0
2.8717	190692	185933	0	0	0
2.8711	167613	186099	0	0	0
2.8705	154066	186266	0	0	0
2.8699	146824	186433	0	0	0
2.8692	143894	186628	0	0	0
2.8686	146550	186795	0	0	0
2.868	151186	186963	0	0	0
2.8674	148639	187131	0	0	0
2.8668	134272	187299	0	0	0
2.8662	116651	187467	0	0	0
2.8656	107853	187636	0	0	0
2.865	109661	187804	0	0	0
2.8644	115341	187973	0	0	0
2.8638	118899	188143	0	0	0
2.8631	120046	188340	0	0	0
2.8625	120370	188510	0	0	0
2.8619	124178	188680	0	0	0
2.8613	140048	188850	0	0	0
2.8607	166229	189021	0	0	0
2.8601	187053	189191	0	0	0
2.8595	194984	189362	0	0	0
2.8589	194717	189533	0	0	0
2.8583	192724	189705	0	0	0
2.8577	194622	189877	0	0	0
2.857	200338	190077	0	0	0
2.8564	204366	190249	0	0	0
2.8558	205033	190422	0	0	0
2.8552	205438	190594	0	0	0
2.8546	203774	190767	0	0	0
2.854	194697	190940	0	0	0
2.8534	181713	191114	0	0	0
2.8528	175570	191287	0	0	0
2.8522	185102	191461	0	0	0
2.8515	208912	191664	0	0	0
2.8509	233686	191839	0	0	0
2.8503	244990	192013	0	0	0
2.8497	238106	192188	0	0	0
2.8491	221918	192363	0	0	0
2.8485	212232	192539	0	0	0
2.8479	218357	192714	0	0	0
2.8473	233788	192890	0	0	0
2.8467	246548	193066	0	0	0
2.8461	252268	193243	0	0	0
2.8454	253938	193449	0	0	0
2.8448	258257	193626	0	0	0
2.8442	269529	193803	0	0	0
2.8436	282548	193980	0	0	0
2.843	288716	194158	0	0	0
2.8424	286630	194336	0	0	0
2.8418	279767	194514	0	0	0
2.8412	270845	194692	0	0	0
2.8406	264648	194871	0	0	0
2.84	264629	195050	0	0	0
2.8393	267221	195259	0	0	0
2.8387	269412	195438	0	0	0
2.8381	272581	195618	0	0	0
2.8375	277019	195798	0	0	0
2.8369	279992	195978	0	0	0
2.8363	277530	196159	0	0	0
2.8357	267972	196339	0	0	0
2.8351	257784	196520	0	0	0
2.8345	257129	196702	0	0	0
2.8339	269738	196883	0	0	0
2.8332	287303	197095	0	0	0
2.8326	294237	197277	0	0	0
2.832	285460	197460	0	0	0
2.8314	267986	197642	0	0	0
2.8308	249718	197825	0	0	0
2.8302	232727	198008	0	0	0
2.8296	215467	198191	0	0	0
2.829	199525	198375	0	0	0
2.8284	189050	198559	0	0	0
2.8278	186351	198743	0	0	0
2.8271	186973	198958	0	0	0
2.8265	186753	199143	0	0	0
2.8259	190910	199328	0	0	0
2.8253	207325	199513	0	0	0
2.8247	232578	199699	0	0	0
2.8241	253407	199884	0	0	0
2.8235	266480	200071	0	0	0
2.8229	277363	200257	0	0	0
2.8223	287889	200443	0	0	0
2.8216	299009	200661	0	0	0
2.821	310425	200849	0	0	0
2.8204	318122	201036	0	0	0
2.8198	319298	201224	0	0	0
2.8192	315988	201412	0	0	0
2.8186	310725	201600	0	0	0
2.818	305256	201788	0	0	0
2.8174	305754	201977	0	0	0
2.8168	319104	202166	0	0	0
2.8162	344117	202356	0	0	0
2.8155	372431	202577	0	0	0
2.8149	393038	202767	0	0	0
2.8143	398773	202957	0	0	0
2.8137	388264	203148	0	0	0
2.8131	363287	203338	0	0	0
2.8125	329761	203529	0	0	0
2.8119	295795	203721	0	0	0
2.8113	271224	203912	0	0	0
2.8107	262714	204104	0	0	0
2.8101	266207	204296	0	0	0
2.8094	274384	204521	0	0	0
2.8088	284261	204713	0	0	0
2.8082	294767	204906	0	0	0
2.8076	307281	205100	0	0	0
2.807	325774	205293	0	0	0
2.8064	350902	205487	0	0	0
2.8058	377381	205681	0	0	0
2.8052	400003	205876	0	0	0
2.8046	421103	206071	0	0	0
2.804	445190	206266	0	0	0
2.8033	466575	206493	0	0	0
2.8027	475845	206689	0	0	0
2.8021	468850	206885	0	0	0
2.8015	446357	207081	0	0	0
2.8009	415596	207278	0	0	0
2.8003	389512	207474	0	0	0
2.7997	376837	207672	0	0	0
2.7991	375898	207869	0	0	0
2.7985	379952	208066	0	0	0
2.7979	384990	208264	0	0	0
2.7972	392311	208496	0	0	0
2.7966	401998	208694	0	0	0
2.796	410118	208893	0	0	0
2.7954	413902	209092	0	0	0
2.7948	414013	209292	0	0	0
2.7942	414302	209491	0	0	0
2.7936	416501	209691	0	0	0
2.793	419110	209892	0	0	0
2.7924	421902	210092	0	0	0
2.7918	424562	210293	0	0	0
2.7911	428338	210528	0	0	0
2.7905	438605	210730	0	0	0
2.7899	456667	210931	0	0	0
2.7893	477245	211134	0	0	0
2.7887	498348	211336	0	0	0
2.7881	521969	211539	0	0	0
2.7875	544459	211742	0	0	0
2.7869	556778	211945	0	0	0
2.7863	554029	212149	0	0	0
2.7856	541872	212387	0	0	0
2.785	527702	212591	0	0	0
2.7844	515420	212796	0	0	0
2.7838	507649	213001	0	0	0
2.7832	507435	213206	0	0	0
2.7826	512376	213411	0	0	0
2.782	514634	213617	0	0	0
2.7814	510251	213823	0	0	0
2.7808	500554	214030	0	0	0
2.7802	485329	214237	0	0	0
2.7795	462394	214478	0	0	0
2.7789	436008	214686	0	0	0
2.7783	415519	214893	0	0	0
2.7777	406940	215101	0	0	0
2.7771	407032	215310	0	0	0
2.7765	408917	215519	0	0	0
2.7759	408840	215727	0	0	0
2.7753	403430	215937	0	0	0
2.7747	393115	216146	0	0	0
2.7741	386184	216356	0	0	0
2.7734	388795	216602	0	0	0
2.7728	398377	216812	0	0	0
2.7722	407088	217023	0	0	0
2.7716	407980	217234	0	0	0
2.771	399749	217446	0	0	0
2.7704	385469	217658	0	0	0
2.7698	368896	217870	0	0	0
2.7692	351817	218083	0	0	0
2.7686	337197	218295	0	0	0
2.768	328349	218509	0	0	0
2.7673	329776	218758	0	0	0
2.7667	345659	218972	0	0	0
2.7661	371232	219186	0	0	0
2.7655	395041	219400	0	0	0
2.7649	409127	219615	0	0	0
2.7643	410011	219830	0	0	0
2.7637	399963	220046	0	0	0
2.7631	385771	220261	0	0	0
2.7625	375956	220478	0	0	0
2.7619	377775	220694	0	0	0
2.7612	390905	220947	0	0	0
2.7606	411448	221164	0	0	0
2.76	436456	221382	0	0	0
2.7594	462311	221599	0	0	0
2.7588	487243	221818	0	0	0
2.7582	510266	222036	0	0	0
2.7576	529597	222255	0	0	0
2.757	541545	222474	0	0	0
2.7564	545087	222694	0	0	0
2.7557	547491	222950	0	0	0
2.7551	556063	223170	0	0	0
2.7545	570910	223391	0	0	0
2.7539	585859	223612	0	0	0
2.7533	593034	223833	0	0	0
2.7527	591110	224055	0	0	0
2.7521	589368	224277	0	0	0
2.7515	596931	224499	0	0	0
2.7509	615665	224721	0	0	0
2.7503	643539	224944	0	0	0
2.7496	667873	225205	0	0	0
2.749	670753	225429	0	0	0
2.7484	649061	225653	0	0	0
2.7478	615124	225877	0	0	0
2.7472	584184	226102	0	0	0
2.7466	570207	226327	0	0	0
2.746	578044	226552	0	0	0
2.7454	601469	226778	0	0	0
2.7448	627993	227004	0	0	0
2.7442	643808	227230	0	0	0
2.7435	647770	227495	0	0	0
2.7429	651887	227722	0	0	0
2.7423	661239	227950	0	0	0
2.7417	670195	228178	0	0	0
2.7411	674623	228406	0	0	0
2.7405	672208	228635	0	0	0
2.7399	663042	228864	0	0	0
2.7393	650608	229093	0	0	0
2.7387	637217	229323	0	0	0
2.7381	625550	229553	0	0	0
2.7374	616525	229821	0	0	0
2.7368	607426	230052	0	0	0
2.7362	597007	230283	0	0	0
2.7356	588096	230515	0	0	0
2.735	585665	230747	0	0	0
2.7344	591623	230979	0	0	0
2.7338	601830	231212	0	0	0
2.7332	613184	231445	0	0	0
2.7326	627260	231678	0	0	0
2.732	643302	231912	0	0	0
2.7313	657750	232185	0	0	0
2.7307	670066	232419	0	0	0
2.7301	682011	232654	0	0	0
2.7295	693917	232889	0	0	0
2.7289	703289	233125	0	0	0
2.7283	707147	233361	0	0	0
2.7277	710519	233597	0	0	0
2.7271	724275	233834	0	0	0
2.7265	750224	234071	0	0	0
2.7258	779305	234348	0	0	0
2.7252	801861	234586	0	0	0
2.7246	813444	234824	0	0	0
2.724	815946	235063	0	0	0
2.7234	818500	235302	0	0	0
2.7228	829544	235541	0	0	0
2.7222	848996	235781	0	0	0
2.7216	870932	236021	0	0	0
2.721	887803	236262	0	0	0
2.7204	893525	236503	0	0	0
2.7197	890602	236784	0	0	0
2.7191	889135	237026	0	0	0
2.7185	897356	237268	0	0	0
2.7179	916110	237510	0	0	0
2.7173	936229	237753	0	0	0
2.7167	945013	237997	0	0	0
2.7161	935208	238240	0	0	0
2.7155	909646	238484	0	0	0
2.7149	884627	238729	0	0	0
2.7143	874279	238973	0	0	0
2.7136	876177	239260	0	0	0
2.713	884332	239505	0	0	0
2.7124	898226	239751	0	0	0
2.7118	917455	239998	0	0	0
2.7112	938025	240244	0	0	0
2.7106	956763	240492	0	0	0
2.71	972035	240739	0	0	0
2.7094	980874	240987	0	0	0
2.7088	981944	241236	0	0	0
2.7082	980816	241485	0	0	0
2.7075	986711	241775	0	0	0
2.7069	1.00361e+06	242025	0	0	0
2.7063	1.02828e+06	242275	0	0	0
2.7057	1.05445e+06	242525	0	0	0
2.7051	1.07656e+06	242776	0	0	0
2.7045	1.09174e+06	243028	0	0	0
2.7039	1.10184e+06	243279	0	0	0
2.7033	1.1135e+06	243531	0	0	0
2.7027	1.13388e+06	243784	0	0	0
2.7021	1.16672e+06	244037	0	0	0
2.7014	1.2107e+06	244332	0	0	0
2.7008	1.25843e+06	244586	0	0	0
2.7002	1.29762e+06	244840	0	0	0
2.6996	1.31945e+06	245095	0	0	0
2.699	1.32592e+06	245350	0	0	0
2.6984	1.32596e+06	245605	0	0	0
2.6978	1.32545e+06	245861	0	0	0
2.6972	1.3257e+06	246117	0	0	0
2.6966	1.32866e+06	246374	0	0	0
2.6959	1.33848e+06	246674	0	0	0
2.6953	1.35669e+06	246931	0	0	0
2.6947	1.37791e+06	247189	0	0	0
2.6941	1.39623e+06	247448	0	0	0
2.6935	1.41353e+06	247706	0	0	0
2.6929	1.43681e+06	247966	0	0	0
2.6923	1.46942e+06	248225	0	0	0
2.6917	1.50723e+06	248485	0	0	0
2.6911	1.54089e+06	248746	0	0	0
2.6905	1.56196e+06	249007	0	0	0
2.6898	1.5684e+06	249312	0	0	0
2.6892	1.56328e+06	249573	0	0	0
2.6886	1.55322e+06	249836	0	0	0
2.688	1.55104e+06	250098	0	0	0
2.6874	1.56625e+06	250361	0	0	0
2.6868	1.59938e+06	250625	0	0	0
2.6862	1.64399e+06	250889	0	0	0
2.6856	1.69058e+06	251153	0	0	0
2.685	1.73035e+06	251418	0	0	0
2.6844	1.76043e+06	251683	0	0	0
2.6837	1.78578e+06	251993	0	0	0
2.6831	1.81398e+06	252260	0	0	0
2.6825	1.84544e+06	252526	0	0	0
2.6819	1.87486e+06	252793	0	0	0
2.6813	1.90464e+06	253061	0	0	0
2.6807	1.94014e+06	253329	0	0	0
2.6801	1.97786e+06	253597	0	0	0
2.6795	2.0097e+06	253866	0	0	0
2.6789	2.03405e+06	254135	0	0	0
2.6783	2.05387e+06	254405	0	0	0
2.6776	2.07033e+06	254720	0	0	0
2.677	2.08937e+06	254991	0	0	0
2.6764	2.12009e+06	255262	0	0	0
2.6758	2.1619e+06	255534	0	0	0
2.6752	2.20913e+06	255806	0	0	0
2.6746	2.25833e+06	256078	0	0	0
2.674	2.30527e+06	256351	0	0	0
2.6734	2.34575e+06	256625	0	0	0
2.6728	2.38065e+06	256898	0	0	0
2.6722	2.41265e+06	257173	0	0	0
2.6715	2.44299e+06	257493	0	0	0
2.6709	2.47387e+06	257768	0	0	0
2.6703	2.50939e+06	258044	0	0	0
2.6697	2.55135e+06	258320	0	0	0
2.6691	2.59648e+06	258597	0	0	0
2.6685	2.64212e+06	258874	0	0	0
2.6679	2.68932e+06	259152	0	0	0
2.6673	2.74253e+06	259430	0	0	0
2.6667	2.80209e+06	259708	0	0	0
2.6661	2.86019e+06	259987	0	0	0
2.6654	2.9087e+06	260313	0	0	0
2.6648	2.94671e+06	260593	0	0	0
2.6642	2.98286e+06	260874	0	0	0
2.6636	3.02527e+06	261155	0	0	0
2.663	3.07115e+06	261436	0	0	0
2.6624	3.11365e+06	261718	0	0	0
2.6618	3.14976e+06	262000	0	0	0
2.6612	3.18038e+06	262283	0	0	0
2.6606	3.2086e+06	262566	0	0	0
2.6599	3.23707e+06	262897	0	0	0
2.6593	3.26595e+06	263181	0	0	0
2.6587	3.29809e+06	263466	0	0	0
2.6581	3.33871e+06	263751	0	0	0
2.6575	3.3826e+06	264037	0	0	0
2.6569	3.41766e+06	264323	0	0	0
2.6563	3.44543e+06	264610	0	0	0
2.6557	3.4811e+06	264897	0	0	0
2.6551	3.53444e+06	265185	0	0	0
2.6545	3.60018e+06	265473	0	0	0
2.6538	3.66441e+06	265810	0	0	0
2.6532	3.71889e+06	266099	0	0	0
2.6526	3.76487e+06	266389	0	0	0
2.652	3.80314e+06	266679	0	0	0
2.6514	3.83479e+06	266969	0	0	0
2.6508	3.86836e+06	267261	0	0	0
2.6502	3.9114e+06	267552	0	0	0
2.6496	3.96181e+06	267844	0	0	0
2.649	4.00844e+06	268137	0	0	0
2.6484	4.03757e+06	268430	0	0	0
2.6477	4.04612e+06	268773	0	0	0
2.6471	4.04663e+06	269067	0	0	0
2.6465	4.05626e+06	269362	0	0	0
2.6459	4.08516e+06	269657	0	0	0
2.6453	4.13208e+06	269953	0	0	0
2.6447	4.18661e+06	270249	0	0	0
2.6441	4.23758e+06	270546	0	0	0
2.6435	4.27936e+06	270843	0	0	0
2.6429	4.31152e+06	271141	0	0	0
2.6423	4.33787e+06	271439	0	0	0
2.6416	4.36196e+06	271787	0	0	0
2.641	4.37971e+06	272087	0	0	0
2.6404	4.38798e+06	272387	0	0	0
2.6398	4.39461e+06	272687	0	0	0
2.6392	4.4061e+06	272988	0	0	0
2.6386	4.4214e+06	273289	0	0	0
2.638	4.4382e+06	273591	0	0	0
2.6374	4.45351e+06	273894	0	0	0
2.6368	4.46594e+06	274197	0	0	0
2.6362	4.47851e+06	274500	0	0	0
2.6355	4.49538e+06	274855	0	0	0
2.6349	4.51779e+06	275160	0	0	0
2.6343	4.54324e+06	275465	0	0	0
2.6337	4.56814e+06	275770	0	0	0
2.6331	4.59348e+06	276077	0	0	0
2.6325	4.62458e+06	276383	0	0	0
2.6319	4.6628e+06	276691	0	0	0
2.6313	4.7033e+06	276998	0	0	0
2.6307	4.73895e+06	277307	0	0	0
2.63	4.76477e+06	277667	0	0	0
2.6294	4.7779e+06	277977	0	0	0
2.6288	4.77929e+06	278287	0	0	0
2.6282	4.77564e+06	278597	0	0	0
2.6276	4.77236e+06	278908	0	0	0
2.627	4.76816e+06	279220	0	0	0
2.6264	4.76025e+06	279532	0	0	0
2.6258	4.75057e+06	279845	0	0	0
2.6252	4.74812e+06	280158	0	0	0
2.6246	4.75932e+06	280472	0	0	0
2.6239	4.77858e+06	280839	0	0	0
2.6233	4.79426e+06	281154	0	0	0
2.6227	4.79905e+06	281469	0	0	0
2.6221	4.79204e+06	281785	0	0	0
2.6215	4.77393e+06	282102	0	0	0
2.6209	4.74812e+06	282419	0	0	0
2.6203	4.72425e+06	282737	0	0	0
2.6197	4.70917e+06	283055	0	0	0
2.6191	4.69812e+06	283374	0	0	0
2.6185	4.6877e+06	283694	0	0	0
2.6178	4.68033e+06	284067	0	0	0
2.6172	4.67186e+06	284388	0	0	0
2.6166	4.65438e+06	284709	0	0	0
2.616	4.6289e+06	285031	0	0	0
2.6154	4.6019e+06	285353	0	0	0
2.6148	4.57506e+06	285676	0	0	0
2.6142	4.54552e+06	285999	0	0	0
2.6136	4.513e+06	286323	0	0	0
2.613	4.48363e+06	286648	0	0	0
2.6124	4.46468e+06	286973	0	0	0
2.6117	4.45585e+06	287353	0	0	0
2.6111	4.4504e+06	287680	0	0	0
2.6105	4.44199e+06	288007	0	0	0
2.6099	4.42804e+06	288334	0	0	0
2.6093	4.40727e+06	288663	0	0	0
2.6087	4.3767e+06	288991	0	0	0
2.6081	4.33338e+06	289321	0	0	0
2.6075	4.27977e+06	289651	0	0	0
2.6069	4.22109e+06	289981	0	0	0
2.6063	4.15953e+06	290312	0	0	0
2.6056	4.09769e+06	290699	0	0	0
2.605	4.03906e+06	291032	0	0	0
2.6044	3.98565e+06	291365	0	0	0
2.6038	3.93416e+06	291698	0	0	0
2.6032	3.87911e+06	292032	0	0	0
2.6026	3.82658e+06	292367	0	0	0
2.602	3.78763e+06	292702	0	0	0
2.6014	3.76287e+06	293038	0	0	0
2.6008	3.74476e+06	293375	0	0	0
2.6001	3.72483e+06	293768	0	0	0
2.5995	3.69854e+06	294106	0	0	0
2.5989	3.66876e+06	294445	0	0	0
2.5983	3.64276e+06	294784	0	0	0
2.5977	3.62617e+06	295123	0	0	0
2.5971	3.61095e+06	295464	0	0	0
2.5965	3.58088e+06	295804	0	0	0
2.5959	3.53264e+06	296146	0	0	0
2.5953	3.47608e+06	296488	0	0	0
2.5947	3.42159e+06	296831	0	0	0
2.594	3.37553e+06	297231	0	0	0
2.5934	3.341e+06	297576	0	0	0
2.5928	3.31533e+06	297920	0	0	0
2.5922	3.29253e+06	298266	0	0	0
2.5916	3.26804e+06	298612	0	0	0
2.591	3.24001e+06	298958	0	0	0
2.5904	3.20895e+06	299305	0	0	0
2.5898	3.17529e+06	299653	0	0	0
2.5892	3.13887e+06	300002	0	0	0
2.5886	3.09832e+06	300351	0	0	0
2.5879	3.04776e+06	300759	0	0	0
2.5873	2.98227e+06	301109	0	0	0
2.5867	2.90588e+06	301460	0	0	0
2.5861	2.82696e+06	301812	0	0	0
2.5855	2.75231e+06	302164	0	0	0
2.5849	2.68873e+06	302517	0	0	0
2.5843	2.64316e+06	302871	0	0	0
2.5837	2.61606e+06	303225	0	0	0
2.5831	2.59844e+06	303580	0	0	0
2.5825	2.5808e+06	303936	0	0	0
2.5818	2.55948e+06	304352	0	0	0
2.5812	2.53426e+06	304709	0	0	0
2.5806	2.50582e+06	305066	0	0	0
2.58	2.47642e+06	305425	0	0	0
2.5794	2.44609e+06	305784	0	0	0
2.5788	2.41036e+06	306143	0	0	0
2.5782	2.36564e+06	306503	0	0	0
2.5776	2.31757e+06	306864	0	0	0
2.577	2.27915e+06	307226	0	0	0
2.5764	2.25647e+06	307588	0	0	0
2.5757	2.24151e+06	308012	0	0	0
2.5751	2.22284e+06	308376	0	0	0
2.5745	2.20118e+06	308740	0	0	0
2.5739	2.18385e+06	309105	0	0	0
2.5733	2.16899e+06	309471	0	0	0
2.5727	2.14855e+06	309837	0	0	0
2.5721	2.11731e+06	310204	0	0	0
2.5715	2.07327e+06	310572	0	0	0
2.5709	2.01822e+06	310940	0	0	0
2.5702	1.96108e+06	311371	0	0	0
2.5696	1.91357e+06	311741	0	0	0
2.569	1.88136e+06	312112	0	0	0
2.5684	1.86127e+06	312483	0	0	0
2.5678	1.84335e+06	312855	0	0	0
2.5672	1.8185e+06	313228	0	0	0
2.5666	1.78967e+06	313601	0	0	0
2.566	1.7658e+06	313975	0	0	0
2.5654	1.74914e+06	314350	0	0	0
2.5648	1.73594e+06	314725	0	0	0
2.5641	1.72262e+06	315164	0	0	0
2.5635	1.70961e+06	315541	0	0	0
2.5629	1.7037e+06	315919	0	0	0
2.5623	1.70869e+06	316297	0	0	0
2.5617	1.71924e+06	316676	0	0	0
2.5611	1.72612e+06	317056	0	0	0
2.5605	1.72602e+06	317437	0	0	0
2.5599	1.72426e+06	317818	0	0	0
2.5593	1.7224e+06	318200	0	0	0
2.5587	1.71223e+06	318583	0	0	0
2.558	1.69013e+06	319030	0	0	0
2.5574	1.66705e+06	319414	0	0	0
2.5568	1.6529e+06	319799	0	0	0
2.5562	1.64397e+06	320185	0	0	0
2.5556	1.63137e+06	320571	0	0	0
2.555	1.6088e+06	320958	0	0	0
2.5544	1.57777e+06	321346	0	0	0
2.5538	1.54399e+06	321735	0	0	0
2.5532	1.50864e+06	322124	0	0	0
2.5526	1.47061e+06	322514	0	0	0
2.5519	1.43338e+06	322970	0	0	0
2.5513	1.40393e+06	323362	0	0	0
2.5507	1.38737e+06	323754	0	0	0
2.5501	1.38434e+06	324147	0	0	0
2.5495	1.3901e+06	324541	0	0	0
2.5489	1.39661e+06	324936	0	0	0
2.5483	1.39922e+06	325331	0	0	0
2.5477	1.39681e+06	325727	0	0	0
2.5471	1.38665e+06	326124	0	0	0
2.5465	1.36858e+06	326522	0	0	0
2.5458	1.35164e+06	326987	0	0	0
2.5452	1.34522e+06	327386	0	0	0
2.5446	1.34813e+06	327786	0	0	0
2.544	1.35298e+06	328187	0	0	0
2.5434	1.35552e+06	328589	0	0	0
2.5428	1.35609e+06	328991	0	0	0
2.5422	1.35351e+06	329394	0	0	0
2.5416	1.34726e+06	329798	0	0	0
2.541	1.34139e+06	330203	0	0	0
2.5404	1.33909e+06	330608	0	0	0
2.5397	1.33917e+06	331082	0	0	0
2.5391	1.33836e+06	331489	0	0	0
2.5385	1.33519e+06	331897	0	0	0
2.5379	1.3278e+06	332306	0	0	0
2.5373	1.31353e+06	332715	0	0	0
2.5367	1.29271e+06	333125	0	0	0
2.5361	1.26718e+06	333537	0	0	0
2.5355	1.24083e+06	333948	0	0	0
2.5349	1.21813e+06	334361	0	0	0
2.5342	1.19989e+06	334843	0	0	0
2.5336	1.18707e+06	335258	0	0	0
2.533	1.17902e+06	335673	0	0	0
2.5324	1.17157e+06	336089	0	0	0
2.5318	1.1648e+06	336506	0	0	0
2.5312	1.16308e+06	336923	0	0	0
2.5306	1.16692e+06	337342	0	0	0
2.53	1.17088e+06	337761	0	0	0
2.5294	1.16835e+06	338181	0	0	0
2.5288	1.15727e+06	338602	0	0	0
2.5281	1.13932e+06	339094	0	0	0
2.5275	1.12019e+06	339517	0	0	0
2.5269	1.10604e+06	339940	0	0	0
2.5263	1.09499e+06	340364	0	0	0
2.5257	1.08234e+06	340789	0	0	0
2.5251	1.06738e+06	341215	0	0	0
2.5245	1.0522e+06	341642	0	0	0
2.5239	1.03857e+06	342070	0	0	0
2.5233	1.02799e+06	342498	0	0	0
2.5227	1.02119e+06	342928	0	0	0
2.522	1.01722e+06	343429	0	0	0
2.5214	1.01582e+06	343861	0	0	0
2.5208	1.01411e+06	344293	0	0	0
2.5202	1.00998e+06	344725	0	0	0
2.5196	1.0089e+06	345159	0	0	0
2.519	1.0162e+06	345594	0	0	0
2.5184	1.03253e+06	346029	0	0	0
2.5178	1.05778e+06	346465	0	0	0
2.5172	1.08726e+06	346902	0	0	0
2.5166	1.10691e+06	347340	0	0	0
2.5159	1.10838e+06	347852	0	0	0
2.5153	1.09502e+06	348292	0	0	0
2.5147	1.07209e+06	348733	0	0	0
2.5141	1.0458e+06	349174	0	0	0
2.5135	1.02432e+06	349617	0	0	0
2.5129	1.01207e+06	350060	0	0	0
2.5123	1.00696e+06	350504	0	0	0
2.5117	1.00713e+06	350949	0	0	0
2.5111	1.01236e+06	351395	0	0	0
2.5105	1.0168e+06	351842	0	0	0
2.5098	1.01774e+06	352365	0	0	0
2.5092	1.02123e+06	352814	0	0	0
2.5086	1.03305e+06	353263	0	0	0
2.508	1.05596e+06	353714	0	0	0
2.5074	1.08614e+06	354165	0	0	0
2.5068	1.11142e+06	354618	0	0	0
2.5062	1.12116e+06	355071	0	0	0
2.5056	1.11407e+06	355525	0	0	0
2.505	1.09707e+06	355980	0	0	0
2.5043	1.08062e+06	356513	0	0	0
2.5037	1.07209e+06	356970	0	0	0
2.5031	1.06831e+06	357428	0	0	0
2.5025	1.06001e+06	357887	0	0	0
2.5019	1.04427e+06	358346	0	0	0
2.5013	1.02665e+06	358807	0	0	0
2.5007	1.01516e+06	359269	0	0	0
2.5001	1.01069e+06	359732	0	0	0
2.4995	1.00849e+06	360195	0	0	0
2.4989	1.00678e+06	360660	0	0	0
2.4982	1.00656e+06	361203	0	0	0
2.4976	1.00681e+06	361669	0	0	0
2.497	1.00569e+06	362137	0	0	0
2.4964	1.00687e+06	362605	0	0	0
2.4958	1.0187e+06	363075	0	0	0
2.4952	1.04444e+06	363545	0	0	0
2.4946	1.07698e+06	364016	0	0	0
2.494	1.10234e+06	364489	0	0	0
2.4934	1.1109e+06	364962	0	0	0
2.4928	1.10618e+06	365436	0	0	0
2.4921	1.09598e+06	365990	0	0	0
2.4915	1.08322e+06	366467	0	0	0
2.4909	1.06955e+06	366944	0	0	0
2.4903	1.06036e+06	367422	0	0	0
2.4897	1.05863e+06	367901	0	0	0
2.4891	1.05968e+06	368382	0	0	0
2.4885	1.06225e+06	368863	0	0	0
2.4879	1.06755e+06	369345	0	0	0
2.4873	1.0703e+06	369828	0	0	0
2.4867	1.06633e+06	370312	0	0	0
2.486	1.06204e+06	370878	0	0	0
2.4854	1.06291e+06	371365	0	0	0
2.4848	1.06731e+06	371852	0	0	0
2.4842	1.0713e+06	372340	0	0	0
2.4836	1.07235e+06	372829	0	0	0
2.483	1.07094e+06	373320	0	0	0
2.4824	1.06824e+06	373811	0	0	0
2.4818	1.06363e+06	374303	0	0	0
2.4812	1.05691e+06	374797	0	0	0
2.4806	1.0483e+06	375291	0	0	0
2.4799	1.03808e+06	375869	0	0	0
2.4793	1.0277e+06	376366	0	0	0
2.4787	1.02209e+06	376863	0	0	0
2.4781	1.02596e+06	377362	0	0	0
2.4775	1.03679e+06	377862	0	0	0
2.4769	1.05069e+06	378363	0	0	0
2.4763	1.06794e+06	378864	0	0	0
2.4757	1.0883e+06	379367	0	0	0
2.4751	1.11028e+06	379871	0	0	0
2.4744	1.13371e+06	380460	0	0	0
2.4738	1.1618e+06	380966	0	0	0
2.4732	1.19985e+06	381473	0	0	0
2.4726	1.2465e+06	381982	0	0	0
2.472	1.28765e+06	382491	0	0	0
2.4714	1.30689e+06	383001	0	0	0
2.4708	1.30283e+06	383513	0	0	0
2.4702	1.28655e+06	384025	0	0	0
2.4696	1.2658e+06	384539	0	0	0
2.469	1.24328e+06	385054	0	0	0
2.4683	1.22361e+06	385656	0	0	0
2.4677	1.21377e+06	386173	0	0	0
2.4671	1.21734e+06	386691	0	0	0
2.4665	1.23257e+06	387210	0	0	0
2.4659	1.25327e+06	387730	0	0	0
2.4653	1.27021e+06	388252	0	0	0
2.4647	1.27901e+06	388774	0	0	0
2.4641	1.28724e+06	389298	0	0	0
2.4635	1.30359e+06	389823	0	0	0
2.4629	1.32731e+06	390348	0	0	0
2.4622	1.35045e+06	390963	0	0	0
2.4616	1.36394e+06	391492	0	0	0
2.461	1.36631e+06	392021	0	0	0
2.4604	1.36029e+06	392551	0	0	0
2.4598	1.34738e+06	393083	0	0	0
2.4592	1.33154e+06	393616	0	0	0
2.4586	1.31492e+06	394150	0	0	0
2.458	1.29365e+06	394685	0	0	0
2.4574	1.26787e+06	395221	0	0	0
2.4568	1.24734e+06	395758	0	0	0
2.4561	1.24056e+06	396387	0	0	0
2.4555	1.24633e+06	396926	0	0	0
2.4549	1.2592e+06	397467	0	0	0
2.4543	1.27738e+06	398009	0	0	0
2.4537	1.30089e+06	398553	0	0	0
2.4531	1.32566e+06	399097	0	0	0
2.4525	1.34829e+06	399643	0	0	0
2.4519	1.37149e+06	400190	0	0	0
2.4513	1.39987e+06	400738	0	0	0
2.4507	1.43875e+06	401287	0	0	0
2.45	1.48645e+06	401929	0	0	0
2.4494	1.52582e+06	402481	0	0	0
2.4488	1.54321e+06	403034	0	0	0
2.4482	1.5444e+06	403588	0	0	0
2.4476	1.53854e+06	404143	0	0	0
2.447	1.52708e+06	404699	0	0	0
2.4464	1.51239e+06	405257	0	0	0
2.4458	1.50163e+06	405816	0	0	0
2.4452	1.503e+06	406376	0	0	0
2.4446	1.51893e+06	406938	0	0	0
2.4439	1.54526e+06	407594	0	0	0
2.4433	1.57436e+06	408158	0	0	0
2.4427	1.59667e+06	408723	0	0	0
2.4421	1.60804e+06	409290	0	0	0
2.4415	1.61283e+06	409857	0	0	0
2.4409	1.61727e+06	410426	0	0	0
2.4403	1.62591e+06	410997	0	0	0
2.4397	1.64209e+06	411568	0	0	0
2.4391	1.66449e+06	412141	0	0	0
2.4384	1.68869e+06	412810	0	0	0
2.4378	1.71483e+06	413386	0	0	0
2.4372	1.74566e+06	413962	0	0	0
2.4366	1.78e+06	414540	0	0	0
2.436	1.81309e+06	415120	0	0	0
2.4354	1.83796e+06	415700	0	0	0
2.4348	1.85179e+06	416282	0	0	0
2.4342	1.86371e+06	416865	0	0	0
2.4336	1.88487e+06	417449	0	0	0
2.433	1.9149e+06	418035	0	0	0
2.4323	1.9477e+06	418720	0	0	0
2.4317	1.97929e+06	419308	0	0	0
2.4311	2.00635e+06	419898	0	0	0
2.4305	2.02747e+06	420489	0	0	0
2.4299	2.04669e+06	421081	0	0	0
2.4293	2.07198e+06	421675	0	0	0
2.4287	2.10963e+06	422270	0	0	0
2.4281	2.15945e+06	422866	0	0	0
2.4275	2.21235e+06	423464	0	0	0
2.4269	2.25826e+06	424063	0	0	0
2.4262	2.29426e+06	424763	0	0	0
2.4256	2.3269e+06	425365	0	0	0
2.425	2.36476e+06	425968	0	0	0
2.4244	2.40873e+06	426573	0	0	0
2.4238	2.45495e+06	427178	0	0	0
2.4232	2.50012e+06	427786	0	0	0
2.4226	2.54417e+06	428394	0	0	0
2.422	2.59329e+06	429004	0	0	0
2.4214	2.6539e+06	429616	0	0	0
2.4208	2.72497e+06	430228	0	0	0
2.4201	2.80129e+06	430945	0	0	0
2.4195	2.87997e+06	431561	0	0	0
2.4189	2.9628e+06	432178	0	0	0
2.4183	3.05135e+06	432796	0	0	0
2.4177	3.1421e+06	433416	0	0	0
2.4171	3.23276e+06	434037	0	0	0
2.4165	3.32546e+06	434660	0	0	0
2.4159	3.41922e+06	435284	0	0	0
2.4153	3.5092e+06	435910	0	0	0
2.4147	3.59648e+06	436536	0	0	0
2.414	3.68798e+06	437270	0	0	0
2.4134	3.78717e+06	437900	0	0	0
2.4128	3.89236e+06	438531	0	0	0
2.4122	3.99912e+06	439164	0	0	0
2.4116	4.10298e+06	439798	0	0	0
2.411	4.20462e+06	440434	0	0	0
2.4104	4.30986e+06	441071	0	0	0
2.4098	4.42372e+06	441710	0	0	0
2.4092	4.5468e+06	442350	0	0	0
2.4085	4.67743e+06	443099	0	0	0
2.4079	4.81497e+06	443742	0	0	0
2.4073	4.9589e+06	444387	0	0	0
2.4067	5.1083e+06	445033	0	0	0
2.4061	5.25958e+06	445681	0	0	0
2.4055	5.41016e+06	446330	0	0	0
2.4049	5.5641e+06	446981	0	0	0
2.4043	5.72664e+06	447633	0	0	0
2.4037	5.89223e+06	448287	0	0	0
2.4031	6.05082e+06	448942	0	0	0
2.4024	6.20172e+06	449708	0	0	0
2.4018	6.35247e+06	450367	0	0	0
2.4012	6.51356e+06	451027	0	0	0
2.4006	6.6937e+06	451688	0	0	0
2.4	6.89292e+06	452351	0	0	0
2.3994	7.10219e+06	453016	0	0	0
2.3988	7.31127e+06	453682	0	0	0
2.3982	7.51231e+06	454350	0	0	0
2.3976	7.69897e+06	455019	0	0	0
2.397	7.87271e+06	455690	0	0	0
2.3963	8.04533e+06	456474	0	0	0
2.3957	8.23168e+06	457149	0	0	0
2.3951	8.43808e+06	457824	0	0	0
2.3945	8.65964e+06	458502	0	0	0
2.3939	8.88816e+06	459181	0	0	0
2.3933	9.12099e+06	459861	0	0	0
2.3927	9.35836e+06	460543	0	0	0
2.3921	9.59883e+06	461227	0	0	0
2.3915	9.84063e+06	461912	0	0	0
2.3909	1.00827e+07	462599	0	0	0
2.3902	1.03267e+07	463403	0	0	0
2.3896	1.05776e+07	464093	0	0	0
2.389	1.08355e+07	464785	0	0	0
2.3884	1.10954e+07	465479	0	0	0
2.3878	1.13555e+07	466174	0	0	0
2.3872	1.1616e+07	466871	0	0	0
2.3866	1.18781e+07	467570	0	0	0
2.386	1.21422e+07	468270	0	0	0
2.3854	1.24066e+07	468972	0	0	0
2.3848	1.2671e+07	469676	0	0	0
2.3841	1.29341e+07	470499	0	0	0
2.3835	1.31909e+07	471206	0	0	0
2.3829	1.34386e+07	471915	0	0	0
2.3823	1.36793e+07	472626	0	0	0
2.3817	1.39137e+07	473338	0	0	0
2.3811	1.41358e+07	474052	0	0	0
2.3805	1.43377e+07	474767	0	0	0
2.3799	1.45195e+07	475485	0	0	0
2.3793	1.46852e+07	476204	0	0	0
2.3786	1.48342e+07	477045	0	0	0
2.378	1.49658e+07	477768	0	0	0
2.3774	1.50846e+07	478493	0	0	0
2.3768	1.51938e+07	479219	0	0	0
2.3762	1.52964e+07	479947	0	0	0
2.3756	1.53963e+07	480677	0	0	0
2.375	1.54902e+07	481408	0	0	0
2.3744	1.55701e+07	482142	0	0	0
2.3738	1.56327e+07	482877	0	0	0
2.3732	1.56807e+07	483614	0	0	0
2.3725	1.57177e+07	484475	0	0	0
2.3719	1.57445e+07	485216	0	0	0
2.3713	1.57587e+07	485959	0	0	0
2.3707	1.5758e+07	486703	0	0	0
2.3701	1.57413e+07	487449	0	0	0
2.3695	1.57102e+07	488197	0	0	0
2.3689	1.5667e+07	488947	0	0	0
2.3683	1.56089e+07	489698	0	0	0
2.3677	1.55321e+07	490452	0	0	0
2.3671	1.54403e+07	491207	0	0	0
2.3664	1.53413e+07	492091	0	0	0
2.3658	1.52472e+07	492850	0	0	0
2.3652	1.51679e+07	493611	0	0	0
2.3646	1.51009e+07	494374	0	0	0
2.364	1.50335e+07	495139	0	0	0
2.3634	1.49528e+07	495905	0	0	0
2.3628	1.48534e+07	496674	0	0	0
2.3622	1.47418e+07	497444	0	0	0
2.3616	1.46249e+07	498217	0	0	0
2.361	1.45004e+07	498991	0	0	0
2.3603	1.43659e+07	499897	0	0	0
2.3597	1.42249e+07	500675	0	0	0
2.3591	1.40863e+07	501455	0	0	0
2.3585	1.39636e+07	502238	0	0	0
2.3579	1.38737e+07	503022	0	0	0
2.3573	1.38244e+07	503808	0	0	0
2.3567	1.38069e+07	504596	0	0	0
2.3561	1.38075e+07	505386	0	0	0
2.3555	1.38205e+07	506178	0	0	0
2.3549	1.38434e+07	506972	0	0	0
2.3542	1.38726e+07	507901	0	0	0
2.3536	1.39087e+07	508699	0	0	0
2.353	1.39544e+07	509499	0	0	0
2.3524	1.40091e+07	510301	0	0	0
2.3518	1.40697e+07	511106	0	0	0
2.3512	1.41338e+07	511912	0	0	0
2.3506	1.41979e+07	512720	0	0	0
2.35	1.42525e+07	513530	0	0	0
2.3494	1.42917e+07	514343	0	0	0
2.3487	1.43198e+07	515293	0	0	0
2.3481	1.43441e+07	516110	0	0	0
2.3475	1.43669e+07	516928	0	0	0
2.3469	1.4388e+07	517749	0	0	0
2.3463	1.44041e+07	518572	0	0	0
2.3457	1.44093e+07	519397	0	0	0
2.3451	1.43962e+07	520224	0	0	0
2.3445	1.43635e+07	521053	0	0	0
2.3439	1.43193e+07	521885	0	0	0
2.3433	1.42723e+07	522718	0	0	0
2.3426	1.42249e+07	523693	0	0	0
2.342	1.4175e+07	524531	0	0	0
2.3414	1.41216e+07	525371	0	0	0
2.3408	1.40601e+07	526213	0	0	0
2.3402	1.39804e+07	527058	0	0	0
2.3396	1.38767e+07	527904	0	0	0
2.339	1.37491e+07	528753	0	0	0
2.3384	1.3601e+07	529604	0	0	0
2.3378	1.34391e+07	530457	0	0	0
2.3372	1.32675e+07	531312	0	0	0
2.3365	1.30834e+07	532312	0	0	0
2.3359	1.28828e+07	533172	0	0	0
2.3353	1.26651e+07	534034	0	0	0
2.3347	1.24284e+07	534899	0	0	0
2.3341	1.21715e+07	535765	0	0	0
2.3335	1.18999e+07	536634	0	0	0
2.3329	1.16237e+07	537505	0	0	0
2.3323	1.1348e+07	538378	0	0	0
2.3317	1.10734e+07	539254	0	0	0
2.3311	1.07983e+07	540132	0	0	0
2.3304	1.05206e+07	541159	0	0	0
2.3298	1.02377e+07	542042	0	0	0
2.3292	9.94695e+06	542927	0	0	0
2.3286	9.64647e+06	543814	0	0	0
2.328	9.33427e+06	544704	0	0	0
2.3274	9.01347e+06	545595	0	0	0
2.3268	8.69308e+06	546490	0	0	0
2.3262	8.38179e+06	547386	0	0	0
2.3256	8.08444e+06	548285	0	0	0
2.325	7.80259e+06	549187	0	0	0
2.3243	7.53396e+06	550241	0	0	0
2.3237	7.27783e+06	551147	0	0	0
2.3231	7.03901e+06	552056	0	0	0
2.3225	6.81868e+06	552967	0	0	0
2.3219	6.61207e+06	553881	0	0	0
2.3213	6.41447e+06	554797	0	0	0
2.3207	6.22234e+06	555715	0	0	0
2.3201	6.03053e+06	556636	0	0	0
2.3195	5.83721e+06	557559	0	0	0
2.3189	5.64994e+06	558485	0	0	0
2.3182	5.47686e+06	559568	0	0	0
2.3176	5.31929e+06	560499	0	0	0
2.317	5.17401e+06	561432	0	0	0
2.3164	5.03476e+06	562368	0	0	0
2.3158	4.89302e+06	563306	0	0	0
2.3152	4.74433e+06	564247	0	0	0
2.3146	4.59697e+06	565191	0	0	0
2.314	4.46352e+06	566136	0	0	0
2.3134	4.34643e+06	567085	0	0	0
2.3127	4.24175e+06	568194	0	0	0
2.3121	4.14669e+06	569148	0	0	0
2.3115	4.05917e+06	570105	0	0	0
2.3109	3.97582e+06	571064	0	0	0
2.3103	3.89744e+06	572025	0	0	0
2.3097	3.8257e+06	572989	0	0	0
2.3091	3.75619e+06	573956	0	0	0
2.3085	3.6884e+06	574925	0	0	0
2.3079	3.6307e+06	575897	0	0	0
2.3073	3.58354e+06	576872	0	0	0
2.3066	3.53368e+06	578012	0	0	0
2.306	3.47004e+06	578992	0	0	0
2.3054	3.39341e+06	579975	0	0	0
2.3048	3.31013e+06	580961	0	0	0
2.3042	3.22707e+06	581949	0	0	0
2.3036	3.15429e+06	582940	0	0	0
2.303	3.09831e+06	583934	0	0	0
2.3024	3.05005e+06	584930	0	0	0
2.3018	2.99519e+06	585929	0	0	0
2.3012	2.93189e+06	586931	0	0	0
2.3005	2.86894e+06	588103	0	0	0
2.2999	2.81657e+06	589110	0	0	0
2.2993	2.78175e+06	590121	0	0	0
2.2987	2.76216e+06	591134	0	0	0
2.2981	2.74562e+06	592150	0	0	0
2.2975	2.72203e+06	593168	0	0	0
2.2969	2.68949e+06	594190	0	0	0
2.2963	2.65168e+06	595214	0	0	0
2.2957	2.61364e+06	596241	0	0	0
2.2951	2.57668e+06	597271	0	0	0
2.2944	2.53506e+06	598477	0	0	0
2.2938	2.48647e+06	599513	0	0	0
2.2932	2.43762e+06	600552	0	0	0
2.2926	2.39616e+06	601593	0	0	0
2.292	2.36554e+06	602638	0	0	0
2.2914	2.3415e+06	603686	0	0	0
2.2908	2.31918e+06	604736	0	0	0
2.2902	2.3003e+06	605790	0	0	0
2.2896	2.28784e+06	606846	0	0	0
2.289	2.28055e+06	607905	0	0	0
2.2883	2.27073e+06	609145	0	0	0
2.2877	2.25253e+06	610211	0	0	0
2.2871	2.22982e+06	611279	0	0	0
2.2865	2.20729e+06	612351	0	0	0
2.2859	2.18309e+06	613426	0	0	0
2.2853	2.15263e+06	614503	0	0	0
2.2847	2.11355e+06	615584	0	0	0
2.2841	2.065e+06	616668	0	0	0
2.2835	2.00884e+06	617755	0	0	0
2.2828	1.95444e+06	619026	0	0	0
2.2822	1.91242e+06	620120	0	0	0
2.2816	1.88433e+06	621216	0	0	0
2.281	1.86316e+06	622316	0	0	0
2.2804	1.84382e+06	623419	0	0	0
2.2798	1.82498e+06	624525	0	0	0
2.2792	1.80255e+06	625634	0	0	0
2.2786	1.77427e+06	626746	0	0	0
2.278	1.74504e+06	627861	0	0	0
2.2774	1.71777e+06	628979	0	0	0
2.2767	1.69214e+06	630288	0	0	0
2.2761	1.67028e+06	631414	0	0	0
2.2755	1.65103e+06	632542	0	0	0
2.2749	1.63067e+06	633674	0	0	0
2.2743	1.60914e+06	634809	0	0	0
2.2737	1.58488e+06	635947	0	0	0
2.2731	1.55378e+06	637089	0	0	0
2.2725	1.51832e+06	638234	0	0	0
2.2719	1.48868e+06	639382	0	0	0
2.2713	1.46749e+06	640533	0	0	0
2.2706	1.44799e+06	641881	0	0	0
2.27	1.42585e+06	643039	0	0	0
2.2694	1.40651e+06	644201	0	0	0
2.2688	1.3992e+06	645367	0	0	0
2.2682	1.40624e+06	646535	0	0	0
2.2676	1.42552e+06	647707	0	0	0
2.267	1.45327e+06	648883	0	0	0
2.2664	1.48382e+06	650062	0	0	0
2.2658	1.51242e+06	651244	0	0	0
2.2652	1.53551e+06	652430	0	0	0
2.2645	1.54753e+06	653817	0	0	0
2.2639	1.54606e+06	655011	0	0	0
2.2633	1.53674e+06	656207	0	0	0
2.2627	1.52523e+06	657408	0	0	0
2.2621	1.5119e+06	658611	0	0	0
2.2615	1.49419e+06	659819	0	0	0
2.2609	1.47301e+06	661029	0	0	0
2.2603	1.45604e+06	662244	0	0	0
2.2597	1.45406e+06	663462	0	0	0
2.2591	1.47023e+06	664683	0	0	0
2.2584	1.49777e+06	666113	0	0	0
2.2578	1.52717e+06	667342	0	0	0
2.2572	1.54621e+06	668575	0	0	0
2.2566	1.54479e+06	669812	0	0	0
2.256	1.52454e+06	671052	0	0	0
2.2554	1.49604e+06	672296	0	0	0
2.2548	1.46634e+06	673544	0	0	0
2.2542	1.4341e+06	674795	0	0	0
2.2536	1.39937e+06	676050	0	0	0
2.2529	1.3727e+06	677519	0	0	0
2.2523	1.3648e+06	678782	0	0	0
2.2517	1.37248e+06	680049	0	0	0
2.2511	1.38245e+06	681320	0	0	0
2.2505	1.38716e+06	682595	0	0	0
2.2499	1.38812e+06	683873	0	0	0
2.2493	1.39033e+06	685155	0	0	0
2.2487	1.39574e+06	686441	0	0	0
2.2481	1.40129e+06	687731	0	0	0
2.2475	1.4036e+06	689025	0	0	0
2.2468	1.40128e+06	690540	0	0	0
2.2462	1.39614e+06	691842	0	0	0
2.2456	1.39038e+06	693148	0	0	0
2.245	1.38243e+06	694458	0	0	0
2.2444	1.36785e+06	695773	0	0	0
2.2438	1.34531e+06	697091	0	0	0
2.2432	1.31993e+06	698413	0	0	0
2.2426	1.29772e+06	699739	0	0	0
2.242	1.28305e+06	701069	0	0	0
2.2414	1.2762e+06	702404	0	0	0
2.2407	1.27635e+06	703966	0	0	0
2.2401	1.2859e+06	705309	0	0	0
2.2395	1.3015e+06	706656	0	0	0
2.2389	1.31475e+06	708007	0	0	0
2.2383	1.32222e+06	709363	0	0	0
2.2377	1.32473e+06	710723	0	0	0
2.2371	1.32135e+06	712086	0	0	0
2.2365	1.3116e+06	713455	0	0	0
2.2359	1.29827e+06	714827	0	0	0
2.2353	1.28411e+06	716203	0	0	0
2.2346	1.27355e+06	717815	0	0	0
2.234	1.27243e+06	719200	0	0	0
2.2334	1.28178e+06	720591	0	0	0
2.2328	1.29586e+06	721985	0	0	0
2.2322	1.30856e+06	723384	0	0	0
2.2316	1.31853e+06	724787	0	0	0
2.231	1.32529e+06	726194	0	0	0
2.2304	1.32888e+06	727606	0	0	0
2.2298	1.32826e+06	729022	0	0	0
2.2292	1.32143e+06	730443	0	0	0
2.2285	1.31263e+06	732106	0	0	0
2.2279	1.31e+06	733536	0	0	0
2.2273	1.31719e+06	734971	0	0	0
2.2267	1.33013e+06	736410	0	0	0
2.2261	1.3423e+06	737854	0	0	0
2.2255	1.35271e+06	739303	0	0	0
2.2249	1.36082e+06	740756	0	0	0
2.2243	1.35977e+06	742213	0	0	0
2.2237	1.34227e+06	743675	0	0	0
2.2231	1.31185e+06	745142	0	0	0
2.2224	1.27839e+06	746859	0	0	0
2.2218	1.2467e+06	748336	0	0	0
2.2212	1.21824e+06	749818	0	0	0
2.2206	1.19767e+06	751304	0	0	0
2.22	1.18959e+06	752795	0	0	0
2.2194	1.1906e+06	754291	0	0	0
2.2188	1.19321e+06	755792	0	0	0
2.2182	1.19156e+06	757297	0	0	0
2.2176	1.1841e+06	758807	0	0	0
2.2169	1.17807e+06	760575	0	0	0
2.2163	1.18325e+06	762096	0	0	0
2.2157	1.20023e+06	763622	0	0	0
2.2151	1.22147e+06	765152	0	0	0
2.2145	1.24045e+06	766688	0	0	0
2.2139	1.25664e+06	768228	0	0	0
2.2133	1.26963e+06	769773	0	0	0
2.2127	1.27577e+06	771324	0	0	0
2.2121	1.27487e+06	772879	0	0	0
2.2115	1.27092e+06	774440	0	0	0
2.2108	1.26464e+06	776267	0	0	0
2.2102	1.25598e+06	777838	0	0	0
2.2096	1.2474e+06	779415	0	0	0
2.209	1.23976e+06	780997	0	0	0
2.2084	1.23395e+06	782584	0	0	0
2.2078	1.23194e+06	784176	0	0	0
2.2072	1.2357e+06	785773	0	0	0
2.2066	1.24748e+06	787376	0	0	0
2.206	1.26125e+06	788984	0	0	0
2.2054	1.26633e+06	790597	0	0	0
2.2047	1.25937e+06	792486	0	0	0
2.2041	1.2438e+06	794110	0	0	0
2.2035	1.22356e+06	795740	0	0	0
2.2029	1.20407e+06	797376	0	0	0
2.2023	1.19364e+06	799017	0	0	0
2.2017	1.19967e+06	800663	0	0	0
2.2011	1.22159e+06	802315	0	0	0
2.2005	1.25119e+06	803972	0	0	0
2.1999	1.27956e+06	805635	0	0	0
2.1993	1.29572e+06	807303	0	0	0
2.1986	1.29321e+06	809257	0	0	0
2.198	1.28079e+06	810937	0	0	0
2.1974	1.2694e+06	812623	0	0	0
2.1968	1.25959e+06	814315	0	0	0
2.1962	1.24703e+06	816012	0	0	0
2.1956	1.23089e+06	817715	0	0	0
2.195	1.21437e+06	819424	0	0	0
2.1944	1.1999e+06	821139	0	0	0
2.1938	1.18737e+06	822859	0	0	0
2.1932	1.17592e+06	824585	0	0	0
2.1925	1.16822e+06	826606	0	0	0
2.1919	1.17013e+06	828345	0	0	0
2.1913	1.18281e+06	830090	0	0	0
2.1907	1.20117e+06	831841	0	0	0
2.1901	1.22231e+06	833598	0	0	0
2.1895	1.24787e+06	835360	0	0	0
2.1889	1.27443e+06	837129	0	0	0
2.1883	1.29507e+06	838904	0	0	0
2.1877	1.30959e+06	840684	0	0	0
2.187	1.318e+06	842770	0	0	0
2.1864	1.31791e+06	844564	0	0	0
2.1858	1.3144e+06	846364	0	0	0
2.1852	1.3181e+06	848170	0	0	0
2.1846	1.33358e+06	849983	0	0	0
2.184	1.35798e+06	851802	0	0	0
2.1834	1.3874e+06	853627	0	0	0
2.1828	1.41627e+06	855459	0	0	0
2.1822	1.44124e+06	857296	0	0	0
2.1816	1.46355e+06	859141	0	0	0
2.1809	1.48144e+06	861300	0	0	0
2.1803	1.49154e+06	863158	0	0	0
2.1797	1.4947e+06	865023	0	0	0
2.1791	1.49601e+06	866894	0	0	0
2.1785	1.49893e+06	868772	0	0	0
2.1779	1.50138e+06	870656	0	0	0
2.1773	1.50308e+06	872547	0	0	0
2.1767	1.51251e+06	874445	0	0	0
2.1761	1.53513e+06	876349	0	0	0
2.1755	1.56499e+06	878260	0	0	0
2.1748	1.59334e+06	880497	0	0	0
2.1742	1.61531e+06	882423	0	0	0
2.1736	1.62792e+06	884355	0	0	0
2.173	1.63186e+06	886294	0	0	0
2.1724	1.63511e+06	888240	0	0	0
2.1718	1.64457e+06	890193	0	0	0
2.1712	1.65441e+06	892153	0	0	0
2.1706	1.65447e+06	894120	0	0	0
2.17	1.64543e+06	896094	0	0	0
2.1694	1.63843e+06	898075	0	0	0
2.1687	1.64035e+06	900395	0	0	0
2.1681	1.64281e+06	902391	0	0	0
2.1675	1.63296e+06	904395	0	0	0
2.1669	1.61052e+06	906405	0	0	0
2.1663	1.58278e+06	908423	0	0	0
2.1657	1.55421e+06	910449	0	0	0
2.1651	1.52821e+06	912481	0	0	0
2.1645	1.50717e+06	914521	0	0	0
2.1639	1.48885e+06	916568	0	0	0
2.1633	1.46882e+06	918623	0	0	0
2.1626	1.4479e+06	921029	0	0	0
2.162	1.43162e+06	923100	0	0	0
2.1614	1.4233e+06	925179	0	0	0
2.1608	1.42322e+06	927265	0	0	0
2.1602	1.43043e+06	929358	0	0	0
2.1596	1.44381e+06	931459	0	0	0
2.159	1.46064e+06	933568	0	0	0
2.1584	1.4757e+06	935685	0	0	0
2.1578	1.48447e+06	937810	0	0	0
2.1571	1.48419e+06	940298	0	0	0
2.1565	1.47074e+06	942439	0	0	0
2.1559	1.44212e+06	944589	0	0	0
2.1553	1.40122e+06	946746	0	0	0
2.1547	1.35804e+06	948911	0	0	0
2.1541	1.32438e+06	951085	0	0	0
2.1535	1.30502e+06	953266	0	0	0
2.1529	1.29915e+06	955455	0	0	0
2.1523	1.30314e+06	957653	0	0	0
2.1517	1.31188e+06	959859	0	0	0
2.151	1.32298e+06	962443	0	0	0
2.1504	1.33247e+06	964666	0	0	0
2.1498	1.33581e+06	966899	0	0	0
2.1492	1.33137e+06	969139	0	0	0
2.1486	1.32051e+06	971388	0	0	0
2.148	1.3081e+06	973645	0	0	0
2.1474	1.29596e+06	975911	0	0	0
2.1468	1.28273e+06	978185	0	0	0
2.1462	1.2659e+06	980468	0	0	0
2.1456	1.24441e+06	982760	0	0	0
2.1449	1.22547e+06	985445	0	0	0
2.1443	1.21682e+06	987755	0	0	0
2.1437	1.21861e+06	990074	0	0	0
2.1431	1.22867e+06	992403	0	0	0
2.1425	1.24806e+06	994740	0	0	0
2.1419	1.27803e+06	997086	0	0	0
2.1413	1.31241e+06	999440	0	0	0
2.1407	1.33894e+06	1.0018e+06	0	0	0
2.1401	1.35149e+06	1.00418e+06	0	0	0
2.1395	1.3532e+06	1.00656e+06	0	0	0
2.1388	1.35034e+06	1.00935e+06	0	0	0
2.1382	1.34567e+06	1.01175e+06	0	0	0
2.1376	1.33836e+06	1.01416e+06	0	0	0
2.137	1.33135e+06	1.01658e+06	0	0	0
2.1364	1.33131e+06	1.01901e+06	0	0	0
2.1358	1.34372e+06	1.02145e+06	0	0	0
2.1352	1.37055e+06	1.0239e+06	0	0	0
2.1346	1.40548e+06	1.02636e+06	0	0	0
2.134	1.43828e+06	1.02883e+06	0	0	0
2.1334	1.46687e+06	1.03131e+06	0	0	0
2.1327	1.49284e+06	1.03421e+06	0	0	0
2.1321	1.51514e+06	1.03671e+06	0	0	0
2.1315	1.53476e+06	1.03922e+06	0	0	0
2.1309	1.55525e+06	1.04174e+06	0	0	0
2.1303	1.57766e+06	1.04427e+06	0	0	0
2.1297	1.60291e+06	1.0468e+06	0	0	0
2.1291	1.63385e+06	1.04935e+06	0	0	0
2.1285	1.66844e+06	1.05191e+06	0	0	0
2.1279	1.69867e+06	1.05448e+06	0	0	0
2.1272	1.71858e+06	1.05749e+06	0	0	0
2.1266	1.73297e+06	1.06008e+06	0	0	0
2.126	1.75183e+06	1.06268e+06	0	0	0
2.1254	1.77547e+06	1.06529e+06	0	0	0
2.1248	1.80014e+06	1.06792e+06	0	0	0
2.1242	1.8314e+06	1.07055e+06	0	0	0
2.1236	1.87402e+06	1.07319e+06	0	0	0
2.123	1.92164e+06	1.07585e+06	0	0	0
2.1224	1.96411e+06	1.07851e+06	0	0	0
2.1218	1.99564e+06	1.08119e+06	0	0	0
2.1211	2.01468e+06	1.08432e+06	0	0	0
2.1205	2.02118e+06	1.08702e+06	0	0	0
2.1199	2.01587e+06	1.08973e+06	0	0	0
2.1193	2.00009e+06	1.09245e+06	0	0	0
2.1187	1.97489e+06	1.09518e+06	0	0	0
2.1181	1.94496e+06	1.09792e+06	0	0	0
2.1175	1.91938e+06	1.10068e+06	0	0	0
2.1169	1.90392e+06	1.10344e+06	0	0	0
2.1163	1.89618e+06	1.10622e+06	0	0	0
2.1157	1.89206e+06	1.10901e+06	0	0	0
2.115	1.88858e+06	1.11227e+06	0	0	0
2.1144	1.88225e+06	1.11509e+06	0	0	0
2.1138	1.86943e+06	1.11791e+06	0	0	0
2.1132	1.85128e+06	1.12075e+06	0	0	0
2.1126	1.83688e+06	1.12359e+06	0	0	0
2.112	1.83411e+06	1.12645e+06	0	0	0
2.1114	1.84049e+06	1.12933e+06	0	0	0
2.1108	1.85059e+06	1.13221e+06	0	0	0
2.1102	1.86462e+06	1.1351e+06	0	0	0
2.1096	1.88588e+06	1.13801e+06	0	0	0
2.1089	1.91223e+06	1.14142e+06	0	0	0
2.1083	1.9335e+06	1.14435e+06	0	0	0
2.1077	1.94074e+06	1.1473e+06	0	0	0
2.1071	1.93654e+06	1.15026e+06	0	0	0
2.1065	1.93142e+06	1.15323e+06	0	0	0
2.1059	1.93034e+06	1.15621e+06	0	0	0
2.1053	1.93249e+06	1.15921e+06	0	0	0
2.1047	1.93854e+06	1.16222e+06	0	0	0
2.1041	1.94736e+06	1.16524e+06	0	0	0
2.1035	1.95412e+06	1.16827e+06	0	0	0
2.1028	1.9567e+06	1.17183e+06	0	0	0
2.1022	1.9608e+06	1.17489e+06	0	0	0
2.1016	1.97421e+06	1.17796e+06	0	0	0
2.101	1.99697e+06	1.18105e+06	0	0	0
2.1004	2.02278e+06	1.18415e+06	0	0	0
2.0998	2.04332e+06	1.18727e+06	0	0	0
2.0992	2.05685e+06	1.1904e+06	0	0	0
2.0986	2.06898e+06	1.19354e+06	0	0	0
2.098	2.08282e+06	1.19669e+06	0	0	0
2.0974	2.09525e+06	1.19986e+06	0	0	0
2.0967	2.10142e+06	1.20358e+06	0	0	0
2.0961	2.10285e+06	1.20678e+06	0	0	0
2.0955	2.10798e+06	1.20999e+06	0	0	0
2.0949	2.12146e+06	1.21321e+06	0	0	0
2.0943	2.13854e+06	1.21645e+06	0	0	0
2.0937	2.15221e+06	1.21971e+06	0	0	0
2.0931	2.16192e+06	1.22298e+06	0	0	0
2.0925	2.17343e+06	1.22626e+06	0	0	0
2.0919	2.19205e+06	1.22956e+06	0	0	0
2.0912	2.21705e+06	1.23342e+06	0	0	0
2.0906	2.23978e+06	1.23675e+06	0	0	0
2.09	2.25242e+06	1.2401e+06	0	0	0
2.0894	2.26089e+06	1.24345e+06	0	0	0
2.0888	2.28059e+06	1.24683e+06	0	0	0
2.0882	2.31892e+06	1.25022e+06	0	0	0
2.0876	2.36933e+06	1.25362e+06	0	0	0
2.087	2.42175e+06	1.25704e+06	0	0	0
2.0864	2.47049e+06	1.26047e+06	0	0	0
2.0858	2.51523e+06	1.26392e+06	0	0	0
2.0851	2.56049e+06	1.26796e+06	0	0	0
2.0845	2.60594e+06	1.27145e+06	0	0	0
2.0839	2.64535e+06	1.27494e+06	0	0	0
2.0833	2.67774e+06	1.27846e+06	0	0	0
2.0827	2.70756e+06	1.28199e+06	0	0	0
2.0821	2.73918e+06	1.28553e+06	0	0	0
2.0815	2.77372e+06	1.28909e+06	0	0	0
2.0809	2.80993e+06	1.29267e+06	0	0	0
2.0803	2.84525e+06	1.29627e+06	0	0	0
2.0797	2.87775e+06	1.29988e+06	0	0	0
2.079	2.9126e+06	1.30411e+06	0	0	0
2.0784	2.95776e+06	1.30776e+06	0	0	0
2.0778	3.01507e+06	1.31142e+06	0	0	0
2.0772	3.07869e+06	1.3151e+06	0	0	0
2.0766	3.13831e+06	1.31879e+06	0	0	0
2.076	3.1884e+06	1.32251e+06	0	0	0
2.0754	3.233e+06	1.32624e+06	0	0	0
2.0748	3.27795e+06	1.32999e+06	0	0	0
2.0742	3.3243e+06	1.33375e+06	0	0	0
2.0736	3.3735e+06	1.33753e+06	0	0	0
2.0729	3.42958e+06	1.34197e+06	0	0	0
2.0723	3.49508e+06	1.34579e+06	0	0	0
2.0717	3.56768e+06	1.34963e+06	0	0	0
2.0711	3.6403e+06	1.35348e+06	0	0	0
2.0705	3.70885e+06	1.35736e+06	0	0	0
2.0699	3.77848e+06	1.36125e+06	0	0	0
2.0693	3.85962e+06	1.36516e+06	0	0	0
2.0687	3.95834e+06	1.36909e+06	0	0	0
2.0681	4.07033e+06	1.37304e+06	0	0	0
2.0675	4.18562e+06	1.37701e+06	0	0	0
2.0668	4.29628e+06	1.38166e+06	0	0	0
2.0662	4.39974e+06	1.38566e+06	0	0	0
2.0656	4.49593e+06	1.38969e+06	0	0	0
2.065	4.5851e+06	1.39374e+06	0	0	0
2.0644	4.66721e+06	1.3978e+06	0	0	0
2.0638	4.74129e+06	1.40188e+06	0	0	0
2.0632	4.8089e+06	1.40599e+06	0	0	0
2.0626	4.87563e+06	1.41011e+06	0	0	0
2.062	4.94906e+06	1.41425e+06	0	0	0
2.0613	5.03776e+06	1.41911e+06	0	0	0
2.0607	5.15028e+06	1.4233e+06	0	0	0
2.0601	5.29138e+06	1.42751e+06	0	0	0
2.0595	5.45612e+06	1.43173e+06	0	0	0
2.0589	5.63197e+06	1.43598e+06	0	0	0
2.0583	5.81161e+06	1.44025e+06	0	0	0
2.0577	5.99863e+06	1.44454e+06	0	0	0
2.0571	6.19896e+06	1.44885e+06	0	0	0
2.0565	6.41381e+06	1.45318e+06	0	0	0
2.0559	6.63711e+06	1.45753e+06	0	0	0
2.0552	6.86044e+06	1.46264e+06	0	0	0
2.0546	7.08044e+06	1.46704e+06	0	0	0
2.054	7.30256e+06	1.47146e+06	0	0	0
2.0534	7.53599e+06	1.4759e+06	0	0	0
2.0528	7.78297e+06	1.48036e+06	0	0	0
2.0522	8.04204e+06	1.48485e+06	0	0	0
2.0516	8.3177e+06	1.48936e+06	0	0	0
2.051	8.61374e+06	1.49389e+06	0	0	0
2.0504	8.92722e+06	1.49844e+06	0	0	0
2.0498	9.25223e+06	1.50302e+06	0	0	0
2.0491	9.58398e+06	1.50839e+06	0	0	0
2.0485	9.92311e+06	1.51302e+06	0	0	0
2.0479	1.02727e+07	1.51767e+06	0	0	0
2.0473	1.06317e+07	1.52234e+06	0	0	0
2.0467	1.09962e+07	1.52704e+06	0	0	0
2.0461	1.13644e+07	1.53176e+06	0	0	0
2.0455	1.17373e+07	1.5365e+06	0	0	0
2.0449	1.2118e+07	1.54127e+06	0	0	0
2.0443	1.25074e+07	1.54606e+06	0	0	0
2.0437	1.28993e+07	1.55088e+06	0	0	0
2.043	1.32839e+07	1.55653e+06	0	0	0
2.0424	1.3653e+07	1.5614e+06	0	0	0
2.0418	1.40039e+07	1.5663e+06	0	0	0
2.0412	1.43413e+07	1.57122e+06	0	0	0
2.0406	1.46699e+07	1.57617e+06	0	0	0
2.04	1.49926e+07	1.58114e+06	0	0	0
2.0394	1.53118e+07	1.58614e+06	0	0	0
2.0388	1.56269e+07	1.59116e+06	0	0	0
2.0382	1.59344e+07	1.59621e+06	0	0	0
2.0376	1.62287e+07	1.60129e+06	0	0	0
2.0369	1.65032e+07	1.60724e+06	0	0	0
2.0363	1.67564e+07	1.61238e+06	0	0	0
2.0357	1.69904e+07	1.61754e+06	0	0	0
2.0351	1.72021e+07	1.62272e+06	0	0	0
2.0345	1.73848e+07	1.62794e+06	0	0	0
2.0339	1.75346e+07	1.63318e+06	0	0	0
2.0333	1.76512e+07	1.63845e+06	0	0	0
2.0327	1.77328e+07	1.64375e+06	0	0	0
2.0321	1.77761e+07	1.64908e+06	0	0	0
2.0314	1.77824e+07	1.65533e+06	0	0	0
2.0308	1.77552e+07	1.66072e+06	0	0	0
2.0302	1.76963e+07	1.66613e+06	0	0	0
2.0296	1.76068e+07	1.67158e+06	0	0	0
2.029	1.74895e+07	1.67706e+06	0	0	0
2.0284	1.73474e+07	1.68256e+06	0	0	0
2.0278	1.71779e+07	1.6881e+06	0	0	0
2.0272	1.69737e+07	1.69366e+06	0	0	0
2.0266	1.67337e+07	1.69926e+06	0	0	0
2.026	1.64644e+07	1.70488e+06	0	0	0
2.0253	1.61756e+07	1.71148e+06	0	0	0
2.0247	1.58777e+07	1.71717e+06	0	0	0
2.0241	1.55724e+07	1.7229e+06	0	0	0
2.0235	1.52568e+07	1.72865e+06	0	0	0
2.0229	1.49345e+07	1.73444e+06	0	0	0
2.0223	1.46092e+07	1.74025e+06	0	0	0
2.0217	1.4278e+07	1.7461e+06	0	0	0
2.0211	1.39382e+07	1.75199e+06	0	0	0
2.0205	1.35922e+07	1.7579e+06	0	0	0
2.0199	1.32421e+07	1.76385e+06	0	0	0
2.0192	1.28924e+07	1.77083e+06	0	0	0
2.0186	1.25481e+07	1.77685e+06	0	0	0
2.018	1.22098e+07	1.7829e+06	0	0	0
2.0174	1.18749e+07	1.78899e+06	0	0	0
2.0168	1.154e+07	1.79511e+06	0	0	0
2.0162	1.12027e+07	1.80126e+06	0	0	0
2.0156	1.08692e+07	1.80745e+06	0	0	0
2.015	1.05508e+07	1.81368e+06	0	0	0
2.0144	1.02553e+07	1.81994e+06	0	0	0
2.0138	9.98461e+06	1.82624e+06	0	0	0
2.0131	9.73231e+06	1.83363e+06	0	0	0
2.0125	9.48728e+06	1.84e+06	0	0	0
2.0119	9.24057e+06	1.84641e+06	0	0	0
2.0113	8.98988e+06	1.85286e+06	0	0	0
2.0107	8.73883e+06	1.85934e+06	0	0	0
2.0101	8.49482e+06	1.86586e+06	0	0	0
2.0095	8.27047e+06	1.87242e+06	0	0	0
2.0089	8.07414e+06	1.87902e+06	0	0	0
2.0083	7.90022e+06	1.88565e+06	0	0	0
2.0077	7.73703e+06	1.89233e+06	0	0	0
2.007	7.57895e+06	1.90016e+06	0	0	0
2.0064	7.4261e+06	1.90692e+06	0	0	0
2.0058	7.2758e+06	1.91372e+06	0	0	0
2.0052	7.12854e+06	1.92056e+06	0	0	0
2.0046	6.99457e+06	1.92744e+06	0	0	0
2.004	6.87976e+06	1.93435e+06	0	0	0
2.0034	6.77531e+06	1.94131e+06	0	0	0
2.0028	6.66861e+06	1.94831e+06	0	0	0
2.0022	6.55388e+06	1.95536e+06	0	0	0
2.0016	6.43342e+06	1.96244e+06	0	0	0
2.0009	6.31481e+06	1.97076e+06	0	0	0
2.0003	6.20937e+06	1.97794e+06	0	0	0
1.9997	6.1252e+06	1.98515e+06	0	0	0
1.9991	6.05703e+06	1.99242e+06	0	0	0
1.9985	5.99165e+06	1.99972e+06	0	0	0
1.9979	5.91987e+06	2.00707e+06	0	0	0
1.9973	5.84041e+06	2.01447e+06	0	0	0
1.9967	5.75565e+06	2.02191e+06	0	0	0
1.9961	5.67227e+06	2.02939e+06	0	0	0
1.9954	5.60406e+06	2.03818e+06	0	0	0
1.9948	5.55879e+06	2.04577e+06	0	0	0
1.9942	5.53061e+06	2.0534e+06	0	0	0
1.9936	5.515e+06	2.06107e+06	0	0	0
1.993	5.51766e+06	2.0688e+06	0	0	0
1.9924	5.5436e+06	2.07657e+06	0	0	0
1.9918	5.59145e+06	2.08439e+06	0	0	0
1.9912	5.65361e+06	2.09226e+06	0	0	0
1.9906	5.71796e+06	2.10018e+06	0	0	0
1.99	5.77557e+06	2.10814e+06	0	0	0
1.9893	5.82557e+06	2.1175e+06	0	0	0
1.9887	5.8716e+06	2.12558e+06	0	0	0
1.9881	5.91455e+06	2.1337e+06	0	0	0
1.9875	5.95433e+06	2.14188e+06	0	0	0
1.9869	5.99174e+06	2.15011e+06	0	0	0
1.9863	6.02445e+06	2.15839e+06	0	0	0
1.9857	6.05053e+06	2.16672e+06	0	0	0
1.9851	6.07504e+06	2.17511e+06	0	0	0
1.9845	6.10645e+06	2.18355e+06	0	0	0
1.9839	6.14586e+06	2.19204e+06	0	0	0
1.9832	6.18712e+06	2.20202e+06	0	0	0
1.9826	6.22969e+06	2.21063e+06	0	0	0
1.982	6.28248e+06	2.2193e+06	0	0	0
1.9814	6.35671e+06	2.22802e+06	0	0	0
1.9808	6.45653e+06	2.2368e+06	0	0	0
1.9802	6.57799e+06	2.24564e+06	0	0	0
1.9796	6.71363e+06	2.25454e+06	0	0	0
1.979	6.85106e+06	2.26349e+06	0	0	0
1.9784	6.97718e+06	2.2725e+06	0	0	0
1.9778	7.08624e+06	2.28157e+06	0	0	0
1.9771	7.18365e+06	2.29223e+06	0	0	0
1.9765	7.27845e+06	2.30143e+06	0	0	0
1.9759	7.37635e+06	2.31069e+06	0	0	0
1.9753	7.48145e+06	2.32001e+06	0	0	0
1.9747	7.59553e+06	2.32939e+06	0	0	0
1.9741	7.71676e+06	2.33884e+06	0	0	0
1.9735	7.84098e+06	2.34835e+06	0	0	0
1.9729	7.96393e+06	2.35792e+06	0	0	0
1.9723	8.08301e+06	2.36756e+06	0	0	0
1.9717	8.19904e+06	2.37726e+06	0	0	0
1.971	8.31646e+06	2.38866e+06	0	0	0
1.9704	8.43688e+06	2.39851e+06	0	0	0
1.9698	8.55663e+06	2.40842e+06	0	0	0
1.9692	8.67358e+06	2.4184e+06	0	0	0
1.9686	8.78799e+06	2.42844e+06	0	0	0
1.968	8.8997e+06	2.43856e+06	0	0	0
1.9674	9.01047e+06	2.44875e+06	0	0	0
1.9668	9.12348e+06	2.459e+06	0	0	0
1.9662	9.23864e+06	2.46933e+06	0	0	0
1.9655	9.34861e+06	2.48146e+06	0	0	0
1.9649	9.44667e+06	2.49194e+06	0	0	0
1.9643	9.53724e+06	2.5025e+06	0	0	0
1.9637	9.6306e+06	2.51313e+06	0	0	0
1.9631	9.73043e+06	2.52383e+06	0	0	0
1.9625	9.83245e+06	2.53461e+06	0	0	0
1.9619	9.93095e+06	2.54546e+06	0	0	0
1.9613	1.00232e+07	2.55639e+06	0	0	0
1.9607	1.01083e+07	2.56739e+06	0	0	0
1.9601	1.01886e+07	2.57848e+06	0	0	0
1.9594	1.02737e+07	2.59151e+06	0	0	0
1.9588	1.037e+07	2.60277e+06	0	0	0
1.9582	1.04742e+07	2.6141e+06	0	0	0
1.9576	1.05833e+07	2.62552e+06	0	0	0
1.957	1.06975e+07	2.63702e+06	0	0	0
1.9564	1.0815e+07	2.6486e+06	0	0	0
1.9558	1.09334e+07	2.66027e+06	0	0	0
1.9552	1.10527e+07	2.67202e+06	0	0	0
1.9546	1.11716e+07	2.68386e+06	0	0	0
1.954	1.12891e+07	2.69578e+06	0	0	0
1.9533	1.14083e+07	2.7098e+06	0	0	0
1.9527	1.15299e+07	2.72191e+06	0	0	0
1.9521	1.16513e+07	2.73411e+06	0	0	0
1.9515	1.17757e+07	2.74641e+06	0	0	0
1.9509	1.19074e+07	2.75879e+06	0	0	0
1.9503	1.20432e+07	2.77126e+06	0	0	0
1.9497	1.2179e+07	2.78383e+06	0	0	0
1.9491	1.2315e+07	2.79649e+06	0	0	0
1.9485	1.24518e+07	2.80925e+06	0	0	0
1.9479	1.25887e+07	2.8221e+06	0	0	0
1.9472	1.27228e+07	2.83721e+06	0	0	0
1.9466	1.2849e+07	2.85027e+06	0	0	0
1.946	1.29637e+07	2.86344e+06	0	0	0
1.9454	1.30631e+07	2.8767e+06	0	0	0
1.9448	1.31447e+07	2.89006e+06	0	0	0
1.9442	1.32137e+07	2.90352e+06	0	0	0
1.9436	1.32803e+07	2.91709e+06	0	0	0
1.943	1.33498e+07	2.93076e+06	0	0	0
1.9424	1.34181e+07	2.94454e+06	0	0	0
1.9418	1.34785e+07	2.95842e+06	0	0	0
1.9411	1.35283e+07	2.97475e+06	0	0	0
1.9405	1.3564e+07	2.98887e+06	0	0	0
1.9399	1.35802e+07	3.0031e+06	0	0	0
1.9393	1.35755e+07	3.01744e+06	0	0	0
1.9387	1.35586e+07	3.03189e+06	0	0	0
1.9381	1.35425e+07	3.04645e+06	0	0	0
1.9375	1.35308e+07	3.06113e+06	0	0	0
1.9369	1.35187e+07	3.07593e+06	0	0	0
1.9363	1.35034e+07	3.09084e+06	0	0	0
1.9356	1.34848e+07	3.10839e+06	0	0	0
1.935	1.34603e+07	3.12356e+06	0	0	0
1.9344	1.34243e+07	3.13886e+06	0	0	0
1.9338	1.33788e+07	3.15428e+06	0	0	0
1.9332	1.33331e+07	3.16982e+06	0	0	0
1.9326	1.329e+07	3.18549e+06	0	0	0
1.932	1.32476e+07	3.20128e+06	0	0	0
1.9314	1.32086e+07	3.2172e+06	0	0	0
1.9308	1.31755e+07	3.23326e+06	0	0	0
1.9302	1.31459e+07	3.24944e+06	0	0	0
1.9295	1.31186e+07	3.26849e+06	0	0	0
1.9289	1.30954e+07	3.28497e+06	0	0	0
1.9283	1.30801e+07	3.30158e+06	0	0	0
1.9277	1.30769e+07	3.31833e+06	0	0	0
1.9271	1.30878e+07	3.33521e+06	0	0	0
1.9265	1.31108e+07	3.35224e+06	0	0	0
1.9259	1.31412e+07	3.36942e+06	0	0	0
1.9253	1.31804e+07	3.38673e+06	0	0	0
1.9247	1.32337e+07	3.40419e+06	0	0	0
1.9241	1.33028e+07	3.4218e+06	0	0	0
1.9234	1.33829e+07	3.44254e+06	0	0	0
1.9228	1.34661e+07	3.46047e+06	0	0	0
1.9222	1.35481e+07	3.47856e+06	0	0	0
1.9216	1.36302e+07	3.49681e+06	0	0	0
1.921	1.37174e+07	3.51521e+06	0	0	0
1.9204	1.38154e+07	3.53377e+06	0	0	0
1.9198	1.39247e+07	3.55249e+06	0	0	0
1.9192	1.40422e+07	3.57137e+06	0	0	0
1.9186	1.41661e+07	3.59042e+06	0	0	0
1.918	1.42974e+07	3.60963e+06	0	0	0
1.9173	1.44407e+07	3.63226e+06	0	0	0
1.9167	1.45973e+07	3.65184e+06	0	0	0
1.9161	1.47598e+07	3.6716e+06	0	0	0
1.9155	1.49187e+07	3.69153e+06	0	0	0
1.9149	1.50704e+07	3.71163e+06	0	0	0
1.9143	1.52152e+07	3.73192e+06	0	0	0
1.9137	1.53535e+07	3.75239e+06	0	0	0
1.9131	1.5481e+07	3.77304e+06	0	0	0
1.9125	1.55901e+07	3.79388e+06	0	0	0
1.9119	1.56825e+07	3.8149e+06	0	0	0
1.9112	1.57647e+07	3.83967e+06	0	0	0
1.9106	1.58401e+07	3.86111e+06	0	0	0
1.91	1.59082e+07	3.88275e+06	0	0	0
1.9094	1.59626e+07	3.90459e+06	0	0	0
1.9088	1.59951e+07	3.92662e+06	0	0	0
1.9082	1.60036e+07	3.94886e+06	0	0	0
1.9076	1.599e+07	3.97131e+06	0	0	0
1.907	1.59554e+07	3.99396e+06	0	0	0
1.9064	1.59026e+07	4.01683e+06	0	0	0
1.9057	1.58322e+07	4.04378e+06	0	0	0
1.9051	1.57418e+07	4.06711e+06	0	0	0
1.9045	1.56307e+07	4.09066e+06	0	0	0
1.9039	1.5497e+07	4.11444e+06	0	0	0
1.9033	1.53317e+07	4.13844e+06	0	0	0
1.9027	1.51298e+07	4.16267e+06	0	0	0
1.9021	1.48989e+07	4.18713e+06	0	0	0
1.9015	1.46545e+07	4.21183e+06	0	0	0
1.9009	1.44073e+07	4.23676e+06	0	0	0
1.9003	1.4159e+07	4.26194e+06	0	0	0
1.8996	1.39084e+07	4.29162e+06	0	0	0
1.899	1.36546e+07	4.31733e+06	0	0	0
1.8984	1.33929e+07	4.34329e+06	0	0	0
1.8978	1.31198e+07	4.3695e+06	0	0	0
1.8972	1.28426e+07	4.39598e+06	0	0	0
1.8966	1.25763e+07	4.42271e+06	0	0	0
1.896	1.23298e+07	4.44971e+06	0	0	0
1.8954	1.21021e+07	4.47698e+06	0	0	0
1.8948	1.18885e+07	4.50452e+06	0	0	0
1.8942	1.16889e+07	4.53233e+06	0	0	0
1.8935	1.15077e+07	4.56514e+06	0	0	0
1.8929	1.13478e+07	4.59357e+06	0	0	0
1.8923	1.12063e+07	4.62228e+06	0	0	0
1.8917	1.10784e+07	4.65129e+06	0	0	0
1.8911	1.09585e+07	4.6806e+06	0	0	0
1.8905	1.08449e+07	4.7102e+06	0	0	0
1.8899	1.07427e+07	4.74011e+06	0	0	0
1.8893	1.06589e+07	4.77033e+06	0	0	0
1.8887	1.0599e+07	4.80086e+06	0	0	0
1.8881	1.05642e+07	4.83171e+06	0	0	0
1.8874	1.05524e+07	4.86811e+06	0	0	0
1.8868	1.05616e+07	4.89967e+06	0	0	0
1.8862	1.05882e+07	4.93156e+06	0	0	0
1.8856	1.06257e+07	4.96378e+06	0	0	0
1.885	1.06692e+07	4.99635e+06	0	0	0
1.8844	1.07194e+07	5.02926e+06	0	0	0
1.8838	1.07826e+07	5.06253e+06	0	0	0
1.8832	1.0862e+07	5.09615e+06	0	0	0
1.8826	1.09601e+07	5.13014e+06	0	0	0
1.882	1.10805e+07	5.16449e+06	0	0	0
1.8813	1.12205e+07	5.20505e+06	0	0	0
1.8807	1.13703e+07	5.24022e+06	0	0	0
1.8801	1.15172e+07	5.27577e+06	0	0	0
1.8795	1.1656e+07	5.31172e+06	0	0	0
1.8789	1.17927e+07	5.34806e+06	0	0	0
1.8783	1.19366e+07	5.38481e+06	0	0	0
1.8777	1.20888e+07	5.42197e+06	0	0	0
1.8771	1.22428e+07	5.45954e+06	0	0	0
1.8765	1.23958e+07	5.49753e+06	0	0	0
1.8759	1.25538e+07	5.53596e+06	0	0	0
1.8752	1.27209e+07	5.58133e+06	0	0	0
1.8746	1.28919e+07	5.62071e+06	0	0	0
1.874	1.3055e+07	5.66053e+06	0	0	0
1.8734	1.31996e+07	5.70081e+06	0	0	0
1.8728	1.33212e+07	5.74155e+06	0	0	0
1.8722	1.34225e+07	5.78276e+06	0	0	0
1.8716	1.3511e+07	5.82446e+06	0	0	0
1.871	1.35924e+07	5.86663e+06	0	0	0
1.8704	1.36648e+07	5.90931e+06	0	0	0
1.8697	1.37208e+07	5.95972e+06	0	0	0
1.8691	1.37578e+07	6.00349e+06	0	0	0
1.8685	1.37809e+07	6.04778e+06	0	0	0
1.8679	1.37933e+07	6.09259e+06	0	0	0
1.8673	1.37902e+07	6.13795e+06	0	0	0
1.8667	1.37637e+07	6.18384e+06	0	0	0
1.8661	1.37083e+07	6.23029e+06	0	0	0
1.8655	1.3626e+07	6.2773e+06	0	0	0
1.8649	1.35207e+07	6.32489e+06	0	0	0
1.8643	1.33935e+07	6.37305e+06	0	0	0
1.8636	1.32444e+07	6.42999e+06	0	0	0
1.863	1.30774e+07	6.47945e+06	0	0	0
1.8624	1.29037e+07	6.52952e+06	0	0	0
1.8618	1.27345e+07	6.58022e+06	0	0	0
1.8612	1.25714e+07	6.63154e+06	0	0	0
1.8606	1.24097e+07	6.68351e+06	0	0	0
1.86	1.22436e+07	6.73614e+06	0	0	0
1.8594	1.20666e+07	6.78943e+06	0	0	0
1.8588	1.18773e+07	6.8434e+06	0	0	0
1.8582	1.16825e+07	6.89806e+06	0	0	0
1.8575	1.14924e+07	6.96272e+06	0	0	0
1.8569	1.13164e+07	7.01892e+06	0	0	0
1.8563	1.11579e+07	7.07584e+06	0	0	0
1.8557	1.10094e+07	7.13351e+06	0	0	0
1.8551	1.0864e+07	7.19192e+06	0	0	0
1.8545	1.07234e+07	7.25111e+06	0	0	0
1.8539	1.05919e+07	7.31108e+06	0	0	0
1.8533	1.04689e+07	7.37184e+06	0	0	0
1.8527	1.03534e+07	7.43341e+06	0	0	0
1.8521	1.02488e+07	7.4958e+06	0	0	0
1.8514	1.01551e+07	7.56966e+06	0	0	0
1.8508	1.0071e+07	7.63389e+06	0	0	0
1.8502	9.99278e+06	7.69899e+06	0	0	0
1.8496	9.91583e+06	7.76498e+06	0	0	0
1.849	9.84171e+06	7.83188e+06	0	0	0
1.8484	9.77491e+06	7.8997e+06	0	0	0
1.8478	9.71965e+06	7.96845e+06	0	0	0
1.8472	9.68097e+06	8.03816e+06	0	0	0
1.8466	9.66028e+06	8.10885e+06	0	0	0
1.846	9.65223e+06	8.18052e+06	0	0	0
1.8453	9.64721e+06	8.26542e+06	0	0	0
1.8447	9.63982e+06	8.33932e+06	0	0	0
1.8441	9.63486e+06	8.41426e+06	0	0	0
1.8435	9.63891e+06	8.49028e+06	0	0	0
1.8429	9.65561e+06	8.56739e+06	0	0	0
1.8423	9.683e+06	8.64562e+06	0	0	0
1.8417	9.71475e+06	8.72498e+06	0	0	0
1.8411	9.74839e+06	8.8055e+06	0	0	0
1.8405	9.78521e+06	8.88721e+06	0	0	0
1.8398	9.82326e+06	8.98406e+06	1	8.98406e+06	7.04261e+11
1.8392	9.86269e+06	9.06841e+06	1	9.06841e+06	6.30889e+11
1.8386	9.91095e+06	9.15401e+06	1	9.15401e+06	5.72954e+11
1.838	9.96839e+06	9.2409e+06	1	9.2409e+06	5.29235e+11
1.8374	1.00245e+07	9.3291e+06	1	9.3291e+06	4.83531e+11
1.8368	1.00698e+07	9.41863e+06	1	9.41863e+06	4.2408e+11
1.8362	1.01077e+07	9.50953e+06	1	9.50953e+06	3.57795e+11
1.8356	1.01466e+07	9.60181e+06	1	9.60181e+06	2.96763e+11
1.835	1.0188e+07	9.69552e+06	1	9.69552e+06	2.42514e+11
1.8344	1.02321e+07	9.79067e+06	1	9.79067e+06	1.94877e+11
1.8337	1.02834e+07	9.90355e+06	1	9.90355e+06	1.44275e+11
1.8331	1.03431e+07	1.0002e+07	1	1.0002e+07	1.16409e+11
1.8325	1.04062e+07	1.01019e+07	1	1.01019e+07	9.26154e+10
1.8319	1.04689e+07	1.02034e+07	1	1.02034e+07	7.04568e+10
1.8313	1.0532e+07	1.03065e+07	1	1.03065e+07	5.08322e+10
1.8307	1.05976e+07	1.04113e+07	1	1.04113e+07	3.46856e+10
1.8301	1.06661e+07	1.05178e+07	1	1.05178e+07	2.19851e+10
1.8295	1.07386e+07	1.0626e+07	1	1.0626e+07	1.26778e+10
1.8289	1.0816e+07	1.07359e+07	1	1.07359e+07	6.41793e+09
1.8283	1.08978e+07	1.08476e+07	1	1.08476e+07	2.51535e+09
1.8276	1.09839e+07	1.09803e+07	1	1.09803e+07	1.3258e+07
1.827	1.10727e+07	1.1096e+07	1	1.1096e+07	5.44797e+08
1.8264	1.11606e+07	1.12137e+07	1	1.12137e+07	2.81976e+09
1.8258	1.12473e+07	1.13333e+07	1	1.13333e+07	7.40907e+09
1.8252	1.13346e+07	1.1455e+07	1	1.1455e+07	1.44885e+10
1.8246	1.14228e+07	1.15787e+07	1	1.15787e+07	2.43068e+10
1.824	1.15092e+07	1.17045e+07	1	1.17045e+07	3.81208e+10
1.8234	1.15927e+07	1.18324e+07	1	1.18324e+07	5.74388e+10
1.8228	1.16757e+07	1.19625e+07	1	1.19625e+07	8.22718e+10
1.8222	1.17627e+07	1.20949e+07	1	1.20949e+07	1.10329e+11
1.8215	1.18625e+07	1.22522e+07	1	1.22522e+07	1.51876e+11
1.8209	1.1984e+07	1.23896e+07	1	1.23896e+07	1.64519e+11
1.8203	1.21258e+07	1.25295e+07	1	1.25295e+07	1.62941e+11
1.8197	1.2277e+07	1.26718e+07	1	1.26718e+07	1.55839e+11
1.8191	1.24278e+07	1.28166e+07	1	1.28166e+07	1.5111e+11
1.8185	1.25756e+07	1.2964e+07	1	1.2964e+07	1.50824e+11
1.8179	1.27183e+07	1.3114e+07	1	1.3114e+07	1.56596e+11
1.8173	1.28493e+07	1.32668e+07	1	1.32668e+07	1.74327e+11
1.8167	1.29709e+07	1.34224e+07	1	1.34224e+07	2.0381e+11
1.8161	1.30988e+07	1.35807e+07	1	1.35807e+07	2.32268e+11
1.8154	1.32426e+07	1.37692e+07	1	1.37692e+07	2.77365e+11
1.8148	1.33966e+07	1.3934e+07	1	1.3934e+07	2.88828e+11
1.8142	1.35514e+07	1.41019e+07	1	1.41019e+07	3.03013e+11
1.8136	1.37024e+07	1.42729e+07	1	1.42729e+07	3.25472e+11
1.813	1.38516e+07	1.44471e+07	1	1.44471e+07	3.54653e+11
1.8124	1.40043e+07	1.46246e+07	1	1.46246e+07	3.84888e+11
1.8118	1.4161e+07	1.48056e+07	1	1.48056e+07	4.15448e+11
1.8112	1.43204e+07	1.499e+07	1	1.499e+07	4.4836e+11
1.8106	1.44839e+07	1.51779e+07	1	1.51779e+07	4.81641e+11
1.8099	1.46528e+07	1.54018e+07	1	1.54018e+07	5.61091e+11
1.8093	1.48264e+07	1.55978e+07	1	1.55978e+07	5.94998e+11
1.8087	1.50078e+07	1.57976e+07	1	1.57976e+07	6.23833e+11
1.8081	1.52021e+07	1.60014e+07	1	1.60014e+07	6.38991e+11
1.8075	1.54097e+07	1.62093e+07	1	1.62093e+07	6.39431e+11
1.8069	1.5625e+07	1.64213e+07	1	1.64213e+07	6.34127e+11
1.8063	1.58429e+07	1.66376e+07	1	1.66376e+07	6.31601e+11
1.8057	1.60604e+07	1.68584e+07	1	1.68584e+07	6.36794e+11
1.8051	1.62749e+07	1.70836e+07	1	1.70836e+07	6.5394e+11
1.8045	1.6484e+07	1.73134e+07	1	1.73134e+07	6.87995e+11
1.8038	1.66864e+07	1.75876e+07	1	1.75876e+07	8.12044e+11
1.8032	1.68858e+07	1.78279e+07	1	1.78279e+07	8.8755e+11
1.8026	1.70875e+07	1.80733e+07	1	1.80733e+07	9.71754e+11
1.802	1.72932e+07	1.83238e+07	1	1.83238e+07	1.06219e+12
1.8014	1.7502e+07	1.85797e+07	1	1.85797e+07	1.16126e+12
1.8008	1.77166e+07	1.8841e+07	1	1.8841e+07	1.26422e+12
1.8002	1.7941e+07	1.9108e+07	1	1.9108e+07	1.36174e+12
1.7996	1.81748e+07	1.93807e+07	1	1.93807e+07	1.45418e+12
1.799	1.84169e+07	1.96594e+07	1	1.96594e+07	1.54381e+12
1.7984	1.86695e+07	1.99442e+07	1	1.99442e+07	1.62491e+12
1.7977	1.8938e+07	2.02845e+07	1	2.02845e+07	1.81305e+12
1.7971	1.92325e+07	2.05831e+07	1	2.05831e+07	1.82416e+12
1.7965	1.95595e+07	2.08885e+07	1	2.08885e+07	1.76637e+12
1.7959	1.99084e+07	2.12008e+07	1	2.12008e+07	1.67032e+12
1.7953	2.02585e+07	2.15201e+07	1	2.15201e+07	1.59172e+12
1.7947	2.05972e+07	2.18468e+07	1	2.18468e+07	1.56151e+12
1.7941	2.09269e+07	2.2181e+07	1	2.2181e+07	1.57274e+12
1.7935	2.12576e+07	2.25229e+07	1	2.25229e+07	1.60099e+12
1.7929	2.15934e+07	2.28728e+07	1	2.28728e+07	1.63705e+12
1.7923	2.19301e+07	2.3231e+07	1	2.3231e+07	1.69232e+12
1.7916	2.22646e+07	2.36595e+07	1	2.36595e+07	1.94559e+12
1.791	2.26016e+07	2.40363e+07	1	2.40363e+07	2.05825e+12
[truncated: 4,574 more rows]
