# Supplementary material for: NMR lineshape analysis using analytical solutions of multi-state chemical exchange with applications to kinetics of host–guest systems
Source: Sci Rep. 2022 Oct 17;12:17369. doi: 10.1038/s41598-022-20136-4 (PMC9576801; doi:10.1038/s41598-022-20136-4)
Supplement: Supplementary file 3 — Supplementary Information 3. [file 41598_2022_20136_MOESM3_ESM.nb]

(* Content-type: application/vnd.wolfram.mathematica *)

(*** Wolfram Notebook File ***)
(* http://www.wolfram.com/nb *)

(* CreatedBy='Mathematica 12.2' *)

(*CacheID: 234*)
(* Internal cache information:
NotebookFileLineBreakTest
NotebookFileLineBreakTest
NotebookDataPosition[       158,          7]
NotebookDataLength[     55326,       1299]
NotebookOptionsPosition[     52471,       1235]
NotebookOutlinePosition[     53357,       1262]
CellTagsIndexPosition[     53278,       1257]
WindowFrame->Normal*)

(* Beginning of Notebook Content *)
Notebook[{

Cell[CellGroupData[{
Cell["", "SlideShowNavigationBar",
 CellTags->
  "SlideShowHeader",ExpressionUUID->"53c65bee-eba0-43c4-b1f1-61f8e015fdb9"],

Cell[CellGroupData[{

Cell["Experimental data", "Section",
 CellChangeTimes->{{3.771751321483738*^9, 3.771751322095379*^9}, {
  3.77212873358344*^9, 
  3.7721287392979927`*^9}},ExpressionUUID->"f71e761d-4554-421d-a948-\
7b5d24a9ff5b"],

Cell["\<\
In \[OpenCurlyQuote]Evaluation\[CloseCurlyQuote] select \
\[OpenCurlyQuote]Evaluate Initialization Cells\[CloseCurlyQuote] to load the \
experimental data and to initialize the fitting functions.

No. of guest equivalents was obtained from peak integration and [H]t from \
measurements of sample mass and solvent volume. These values provide [G]t = \
guest equiv. * [H]t. 
No. of water equivalents was also obtained from peak integration and yields \
[W]t = water equiv. * [H]t (the data points were intepolated by a smooth \
curve). 

Legend:
eqData ... No. of guest equivalents
HtData ... [H]t
GtData ... [G]t
WtData ... [W]t
log10kAData ... logarithm of kA\[CloseCurlyQuote] values
\[Delta]CprimeData ... values of \[Delta]C\[CloseCurlyQuote]
MET1Data ... \[Delta](G MET1 observed)
MET2Data ... \[Delta](G MET2 observed)
TB1Data ... \[Delta](G TB1 observed)
TB2Data ... \[Delta](G TB2 observed)
\
\>", "Text",
 CellChangeTimes->{{3.7717580849073677`*^9, 3.7717581213174777`*^9}, {
   3.869242979215826*^9, 3.869242985650352*^9}, {3.869250821278574*^9, 
   3.86925092188986*^9}, {3.8692509631562033`*^9, 3.869251009432207*^9}, {
   3.8692510767112255`*^9, 3.869251104426877*^9}, {3.869251139892107*^9, 
   3.869251159751916*^9}, {3.8692512102360206`*^9, 3.8692512288611255`*^9}, {
   3.8693288674634504`*^9, 3.869328895836635*^9}, {3.869392812248151*^9, 
   3.8693928623361073`*^9}, {3.869392919767494*^9, 3.8693929240169215`*^9}, {
   3.8693929803597994`*^9, 3.869393036976882*^9}, {3.869393088608494*^9, 
   3.869393141992057*^9}, {3.8693931800429163`*^9, 3.8693933815272045`*^9}, {
   3.8693934202407236`*^9, 3.8693934204797125`*^9}, 3.869393506946723*^9, {
   3.869393545488418*^9, 3.8693935466262465`*^9}, {3.869394277959338*^9, 
   3.869394451566019*^9}, 3.8693944989811993`*^9, {3.8693945465671816`*^9, 
   3.869394568520893*^9}},ExpressionUUID->"69b17371-c45f-40cd-b088-\
99de6adeed44"],

Cell[BoxData[{
 RowBox[{
  RowBox[{"eqData", "=", 
   RowBox[{"{", 
    RowBox[{
    "0.207311365`", ",", "0.382375373`", ",", "0.469249973`", ",", 
     "0.67242578`", ",", "0.779079114`", ",", "0.934428144`", ",", 
     "1.094196882`", ",", "1.226635839`", ",", "1.573420242`", ",", 
     "1.59933349`", ",", "2.040652857`", ",", "2.442411868`", ",", 
     "2.864300866`", ",", "3.142037489`", ",", "3.885345735`", ",", 
     "5.988144379`", ",", "7.819192705`", ",", "11.83401689`", ",", 
     "18.95947097`", ",", "28.89347006`"}], "}"}]}], 
  ";"}], "\[IndentingNewLine]", 
 RowBox[{
  RowBox[{"HtData", "=", 
   RowBox[{"{", 
    RowBox[{
    "0.000657181`", ",", "0.000655009`", ",", "0.000652851`", ",", 
     "0.000650707`", ",", "0.000648577`", ",", "0.000646461`", ",", 
     "0.000644358`", ",", "0.00064123`", ",", "0.000638133`", ",", 
     "0.000634049`", ",", "0.000629017`", ",", "0.000624064`", ",", 
     "0.000619188`", ",", "0.000614388`", ",", "0.000605008`", ",", 
     "0.000578512`", ",", "0.000554238`", ",", "0.000518014`", ",", 
     "0.000466212`", ",", "0.000466212`"}], "}"}]}], 
  ";"}], "\[IndentingNewLine]", 
 RowBox[{
  RowBox[{"GtData", "=", 
   RowBox[{"eqData", "*", "HtData"}]}], ";"}], "\[IndentingNewLine]", 
 RowBox[{
  RowBox[{"WtData", "=", 
   RowBox[{"{", 
    RowBox[{
    "0.006539454012927474`", ",", "0.007332924195850111`", ",", 
     "0.0076985942342693995`", ",", "0.008498632891959746`", ",", 
     "0.008879661237430888`", ",", "0.009396168063013808`", ",", 
     "0.00940979733925374`", ",", "0.0105556012134631`", ",", 
     "0.011069682219781711`", ",", "0.01155742804633651`", ",", 
     "0.012292453524874741`", ",", "0.01353670395766976`", ",", 
     "0.014866264566114`", ",", "0.0149236260749952`", ",", 
     "0.013050972356009119`", ",", "0.01536457298742608`", ",", 
     "0.0150372226118052`", ",", "0.01652438216939342`", ",", 
     "0.018187671681469317`", ",", "0.02251565543379108`"}], "}"}]}], 
  ";"}]}], "Input",
 InitializationCell->True,
 CellChangeTimes->{{3.869134688833482*^9, 3.869134732932911*^9}, 
   3.8691624523783693`*^9, {3.869250415548585*^9, 3.869250439602397*^9}, 
   3.869250811578732*^9},
 CellLabel->"In[1]:=",ExpressionUUID->"861c3133-5876-4943-9181-371a002df9a0"],

Cell[BoxData[{
 RowBox[{
  RowBox[{"log10kAData", "=", 
   RowBox[{"{", 
    RowBox[{
    "1.4013597661268054`", ",", "1.8754583985682218`", ",", 
     "1.744767827525096`", ",", "1.849233519257295`", ",", 
     "2.0547351237367737`", ",", "2.2751335404347137`", ",", 
     "2.4092191306874966`", ",", "2.5288582058710145`", ",", 
     "2.640384547848104`", ",", "2.808781913815932`", ",", 
     "3.014378349681189`", ",", "3.149808052077982`", ",", 
     "3.3574233210606206`", ",", "3.429156095343393`", ",", 
     "3.580946331457232`", ",", "3.887849609328694`", ",", 
     "4.007530935730434`", ",", "4.196600928681497`", ",", 
     "4.358087382619229`", ",", "4.657839416177932`"}], "}"}]}], 
  ";"}], "\[IndentingNewLine]", 
 RowBox[{
  RowBox[{"\[Delta]CprimeData", "=", 
   RowBox[{"{", 
    RowBox[{
    "9.339029`", ",", "9.40295987`", ",", "9.433287193`", ",", "9.482102423`",
      ",", "9.529621846`", ",", "9.585042626`"}], "}"}]}], 
  ";"}], "\[IndentingNewLine]", 
 RowBox[{
  RowBox[{"MET1Data", "=", 
   RowBox[{"{", 
    RowBox[{
    "1.00121764`", ",", "1.000756574`", ",", "1.000761747`", ",", 
     "1.000681525`", ",", "0.999980526`", ",", "1.000411762`", ",", 
     "1.00179248`", ",", "1.003842881`", ",", "1.005492556`", ",", 
     "1.005727926`", ",", "1.0078847`", ",", "1.008847915`", ",", 
     "1.010639365`", ",", "1.010026634`", ",", "1.012383747`", ",", 
     "1.013797182`", ",", "1.013530664`", ",", "1.014529311`", ",", 
     "1.016059664`", ",", "1.018872363`"}], "}"}]}], 
  ";"}], "\[IndentingNewLine]", 
 RowBox[{
  RowBox[{"MET2Data", "=", 
   RowBox[{"{", 
    RowBox[{
    "0.73553824`", ",", "0.736367938`", ",", "0.737795474`", ",", 
     "0.740700598`", ",", "0.744873649`", ",", "0.75438175`", ",", 
     "0.77191815`", ",", "0.803781209`", ",", "0.827971709`", ",", 
     "0.831388648`", ",", "0.862676189`", ",", "0.881532001`", ",", 
     "0.895680913`", ",", "0.906112297`", ",", "0.922923636`", ",", 
     "0.946466956`", ",", "0.953369627`", ",", "0.964040753`", ",", 
     "0.97267027`", ",", "0.978793005`"}], "}"}]}], 
  ";"}], "\[IndentingNewLine]", 
 RowBox[{
  RowBox[{"TB1Data", "=", 
   RowBox[{"{", 
    RowBox[{
    "1.356935797`", ",", "1.361095284`", ",", "1.368718657`", ",", 
     "1.378772363`", ",", "1.387267194`", ",", "1.395338688`", ",", 
     "1.401703497`", ",", "1.409873969`", ",", "1.413654671`", ",", 
     "1.413717084`", ",", "1.416509045`", ",", "1.417803306`", ",", 
     "1.418693873`", ",", "1.419201284`", ",", "1.422299351`", ",", 
     "1.423937472`", ",", "1.422500011`", ",", "1.423417998`", ",", 
     "1.425419478`", ",", "1.430104277`"}], "}"}]}], 
  ";"}], "\[IndentingNewLine]", 
 RowBox[{
  RowBox[{"TB2Data", "=", 
   RowBox[{"{", 
    RowBox[{
    "1.226249969`", ",", "1.228957348`", ",", "1.234788209`", ",", 
     "1.243792865`", ",", "1.251896765`", ",", "1.258154295`", ",", 
     "1.263515968`", ",", "1.271282476`", ",", "1.274545193`", ",", 
     "1.274415151`", ",", "1.276783467`", ",", "1.278058858`", ",", 
     "1.27848487`", ",", "1.27824053`", ",", "1.280205266`", ",", 
     "1.281157708`", ",", "1.28035384`", ",", "1.280795042`", ",", 
     "1.281908328`", ",", "1.285613178`"}], "}"}]}], 
  ";"}], "\[IndentingNewLine]"}], "Input",
 InitializationCell->True,
 CellChangeTimes->{{3.8691348066621466`*^9, 3.869134815650109*^9}, {
   3.8691348830221877`*^9, 3.8691348841208563`*^9}, {3.86913497418685*^9, 
   3.8691349904836607`*^9}, {3.8691615263192053`*^9, 
   3.8691615266471634`*^9}, {3.8691625324038467`*^9, 
   3.8691625561143837`*^9}, {3.8692031997018633`*^9, 3.869203203532765*^9}, 
   3.869210182539302*^9, 3.8692469447981253`*^9, {3.8692503378014507`*^9, 
   3.8692503396699495`*^9}, {3.869250407575676*^9, 3.869250412094061*^9}, {
   3.869394457666835*^9, 3.8693944606187716`*^9}},
 CellLabel->"In[5]:=",ExpressionUUID->"895790f3-773c-42f2-b4da-8b4fc85ae782"]
}, Open  ]]
}, Open  ]],

Cell[CellGroupData[{

Cell["", "SlideShowNavigationBar",
 CellTags->
  "SlideShowHeader",ExpressionUUID->"ea9be0f0-2c11-4bba-8327-72bab17a9bd7"],

Cell[CellGroupData[{

Cell["Fitting procedure", "Section",
 CellChangeTimes->{{3.816267806425663*^9, 3.816267821931677*^9}, {
  3.8163254353763227`*^9, 3.8163254383276367`*^9}, {3.851172411791388*^9, 
  3.85117243449387*^9}, {3.862411134739133*^9, 3.8624111355673275`*^9}, {
  3.862411176710379*^9, 3.862411178154098*^9}, {3.8643751238604712`*^9, 
  3.864375129559488*^9}, {3.8692982665602465`*^9, 
  3.8692982691537857`*^9}},ExpressionUUID->"100c76a2-afb0-4ee8-aef0-\
bba8f179e047"],

Cell["\<\
kA values at RA = RC = 30
MET - methyl protons of guest
TB - tert-butyl protons of host
Concentrations [H], [HG], [HW], [G] and [W] were calculated numerically \
according to Eq. (S43) and (S44) in Supplementary Information.\
\>", "Text",
 CellChangeTimes->{{3.862411418494537*^9, 3.8624114240474243`*^9}, {
  3.8626583703208437`*^9, 3.8626583753287067`*^9}, {3.8626624343507504`*^9, 
  3.8626624594529552`*^9}, {3.862662535031362*^9, 3.862662569808114*^9}, {
  3.8643751538856297`*^9, 3.8643751551861334`*^9}, {3.869202095015507*^9, 
  3.869202128088654*^9}, {3.869247166144861*^9, 3.8692471926510816`*^9}, {
  3.8693018449474*^9, 3.8693018698104124`*^9}, {3.8693045031802435`*^9, 
  3.869304508379862*^9}, {3.8693285494600496`*^9, 3.8693285499287243`*^9}, {
  3.8693286101428995`*^9, 3.869328737965211*^9}, {3.869328788579702*^9, 
  3.8693288298957663`*^9}, {3.869393634564063*^9, 
  3.8693936424569006`*^9}},ExpressionUUID->"5d9c0ca4-17e8-4fa7-9f46-\
0680745f520a"],

Cell[CellGroupData[{

Cell["functions for calculation of concentrations", "Subsubsection",
 CellChangeTimes->{{3.8693289506796165`*^9, 
  3.8693289652618604`*^9}},ExpressionUUID->"57f65a3b-34a7-4b6e-8f75-\
10ca68196fa6"],

Cell[BoxData[{
 RowBox[{
  RowBox[{
   RowBox[{"H", "[", 
    RowBox[{"KHG_", ",", "KHW_", ",", "Ht_", ",", "G_", ",", "W_"}], "]"}], ":=", 
   RowBox[{"Ht", "/", 
    RowBox[{"(", 
     RowBox[{"1", "+", 
      RowBox[{"G", " ", "KHG"}], "+", 
      RowBox[{"KHW", " ", "W"}]}], ")"}]}]}], ";"}], "\n", 
 RowBox[{
  RowBox[{
   RowBox[{"HG", "[", 
    RowBox[{"KHG_", ",", "KHW_", ",", "Ht_", ",", "G_", ",", "W_"}], "]"}], ":=", 
   RowBox[{"G", " ", "Ht", " ", 
    RowBox[{"KHG", "/", 
     RowBox[{"(", 
      RowBox[{"1", "+", 
       RowBox[{"G", " ", "KHG"}], "+", 
       RowBox[{"KHW", " ", "W"}]}], ")"}]}]}]}], ";"}], "\n", 
 RowBox[{
  RowBox[{
   RowBox[{"HW", "[", 
    RowBox[{"KHG_", ",", "KHW_", ",", "Ht_", ",", "G_", ",", "W_"}], "]"}], ":=", 
   RowBox[{"Ht", " ", "KHW", " ", 
    RowBox[{"W", "/", 
     RowBox[{"(", 
      RowBox[{"1", "+", 
       RowBox[{"G", " ", "KHG"}], "+", 
       RowBox[{"KHW", " ", "W"}]}], ")"}]}]}]}], ";"}], "\n", 
 RowBox[{
  RowBox[{
   RowBox[{"G", "[", 
    RowBox[{
     RowBox[{"KHG_", "?", "NumericQ"}], ",", 
     RowBox[{"KHW_", "?", "NumericQ"}], ",", "Ht_", ",", "Gt_", ",", "Wt_"}], 
    "]"}], ":=", 
   RowBox[{"G", "/.", " ", 
    RowBox[{"FindRoot", "[", 
     RowBox[{
      RowBox[{"{", 
       RowBox[{
        RowBox[{
         RowBox[{"Gt", "-", 
          RowBox[{
           RowBox[{"G", "^", "2"}], " ", "KHG"}], "+", 
          RowBox[{"Gt", " ", "KHW", " ", "W"}], "+", 
          RowBox[{"G", " ", 
           RowBox[{"(", 
            RowBox[{
             RowBox[{"-", "1"}], "+", 
             RowBox[{"Gt", " ", "KHG"}], "-", 
             RowBox[{"Ht", " ", "KHG"}], "-", 
             RowBox[{"KHW", " ", "W"}]}], ")"}]}]}], "\[Equal]", "0"}], ",", 
        RowBox[{
         RowBox[{
          RowBox[{
           RowBox[{"-", "KHW"}], " ", 
           RowBox[{"W", "^", "2"}]}], "+", "Wt", "+", 
          RowBox[{"G", " ", "KHG", " ", "Wt"}], "+", 
          RowBox[{"W", " ", 
           RowBox[{"(", 
            RowBox[{
             RowBox[{"-", "1"}], "-", 
             RowBox[{"G", " ", "KHG"}], "-", 
             RowBox[{"Ht", " ", "KHW"}], "+", 
             RowBox[{"KHW", " ", "Wt"}]}], ")"}]}]}], "\[Equal]", "0"}]}], 
       "}"}], ",", 
      RowBox[{"{", 
       RowBox[{
        RowBox[{"{", 
         RowBox[{"G", ",", "Gt"}], "}"}], ",", 
        RowBox[{"{", 
         RowBox[{"W", ",", "Wt"}], "}"}]}], "}"}]}], "]"}]}]}], ";"}], "\n", 
 RowBox[{
  RowBox[{
   RowBox[{"W", "[", 
    RowBox[{
     RowBox[{"KHG_", "?", "NumericQ"}], ",", 
     RowBox[{"KHW_", "?", "NumericQ"}], ",", "Ht_", ",", "Gt_", ",", "Wt_"}], 
    "]"}], ":=", 
   RowBox[{"W", "/.", " ", 
    RowBox[{"FindRoot", "[", 
     RowBox[{
      RowBox[{"{", 
       RowBox[{
        RowBox[{
         RowBox[{"Gt", "-", 
          RowBox[{
           RowBox[{"G", "^", "2"}], " ", "KHG"}], "+", 
          RowBox[{"Gt", " ", "KHW", " ", "W"}], "+", 
          RowBox[{"G", " ", 
           RowBox[{"(", 
            RowBox[{
             RowBox[{"-", "1"}], "+", 
             RowBox[{"Gt", " ", "KHG"}], "-", 
             RowBox[{"Ht", " ", "KHG"}], "-", 
             RowBox[{"KHW", " ", "W"}]}], ")"}]}]}], "\[Equal]", "0"}], ",", 
        RowBox[{
         RowBox[{
          RowBox[{
           RowBox[{"-", "KHW"}], " ", 
           RowBox[{"W", "^", "2"}]}], "+", "Wt", "+", 
          RowBox[{"G", " ", "KHG", " ", "Wt"}], "+", 
          RowBox[{"W", " ", 
           RowBox[{"(", 
            RowBox[{
             RowBox[{"-", "1"}], "-", 
             RowBox[{"G", " ", "KHG"}], "-", 
             RowBox[{"Ht", " ", "KHW"}], "+", 
             RowBox[{"KHW", " ", "Wt"}]}], ")"}]}]}], "\[Equal]", "0"}]}], 
       "}"}], ",", 
      RowBox[{"{", 
       RowBox[{
        RowBox[{"{", 
         RowBox[{"G", ",", "Gt"}], "}"}], ",", 
        RowBox[{"{", 
         RowBox[{"W", ",", "Wt"}], "}"}]}], "}"}]}], "]"}]}]}], ";"}], "\n", 
 RowBox[{
  RowBox[{"SetAttributes", "[", 
   RowBox[{"G", ",", "Listable"}], "]"}], ";"}], "\n", 
 RowBox[{
  RowBox[{"SetAttributes", "[", 
   RowBox[{"W", ",", "Listable"}], "]"}], ";"}]}], "Input",
 InitializationCell->True,
 CellChangeTimes->{{3.8691653460811176`*^9, 3.8691653460967426`*^9}, {
  3.8692004317484436`*^9, 3.8692004339261956`*^9}},
 CellLabel->"In[11]:=",ExpressionUUID->"9916b1e9-b7e8-4c49-b7a0-8934ab447d22"]
}, Open  ]],

Cell[CellGroupData[{

Cell["the fitting procedure", "Subsubsection",
 CellChangeTimes->{{3.869328918913558*^9, 
  3.869328923879119*^9}},ExpressionUUID->"9a2c60b1-cdfe-4ce5-87a7-\
835cfb17620a"],

Cell["Fitting of binding isotherms as described in Sec. S12", "Text",
 CellChangeTimes->{{3.8693946374238834`*^9, 
  3.869394663313917*^9}},ExpressionUUID->"2bec57d1-0574-417e-b367-\
a1257276254d"],

Cell[CellGroupData[{

Cell[BoxData[
 RowBox[{"fitRule", "=", 
  RowBox[{
   RowBox[{"FindMinimum", "[", 
    RowBox[{
     RowBox[{"{", 
      RowBox[{
       RowBox[{"Gval", "=", 
        RowBox[{"G", "[", 
         RowBox[{"KHG", ",", 
          RowBox[{"(*", "KHW", "*)"}], "240", ",", "HtData", ",", "GtData", 
          ",", "WtData"}], "]"}]}], ";", 
       RowBox[{"Wval", "=", 
        RowBox[{"W", "[", 
         RowBox[{"KHG", ",", 
          RowBox[{"(*", "KHW", "*)"}], "240", ",", "HtData", ",", "GtData", 
          ",", "WtData"}], "]"}]}], ";", "\[IndentingNewLine]", 
       RowBox[{"Hval", "=", 
        RowBox[{"H", "[", 
         RowBox[{"KHG", ",", 
          RowBox[{"(*", "KHW", "*)"}], "240", ",", "HtData", ",", "Gval", ",",
           "Wval"}], "]"}]}], ";", 
       RowBox[{"HGval", "=", 
        RowBox[{"HG", "[", 
         RowBox[{"KHG", ",", 
          RowBox[{"(*", "KHW", "*)"}], "240", ",", "HtData", ",", "Gval", ",",
           "Wval"}], "]"}]}], ";", 
       RowBox[{"HWval", "=", 
        RowBox[{"HW", "[", 
         RowBox[{"KHG", ",", 
          RowBox[{"(*", "KHW", "*)"}], "240", ",", "HtData", ",", "Gval", ",",
           "Wval"}], "]"}]}], ";", "\[IndentingNewLine]", 
       RowBox[{
        RowBox[{"Total", "[", 
         RowBox[{
          RowBox[{"(", 
           RowBox[{"log10kAData", "-", 
            RowBox[{"Log10", "[", 
             RowBox[{"2", "\[Kappa]A", " ", "Gval"}], "]"}]}], ")"}], "^", 
          "2"}], "]"}], "\[IndentingNewLine]", "+", 
        RowBox[{"Total", "[", 
         RowBox[{
          RowBox[{"(", 
           RowBox[{"\[Delta]CprimeData", "-", 
            RowBox[{
             RowBox[{"(", 
              RowBox[{
               RowBox[{"\[Delta]C", "*", 
                RowBox[{"Hval", "/", 
                 RowBox[{"(", 
                  RowBox[{"Hval", "+", "HWval"}], ")"}]}]}], "+", 
               RowBox[{"\[Delta]D", "*", 
                RowBox[{"HWval", "/", 
                 RowBox[{"(", 
                  RowBox[{"Hval", "+", "HWval"}], ")"}]}]}]}], ")"}], "[", 
             RowBox[{"[", 
              RowBox[{"1", ";;", 
               RowBox[{"Length", "@", "\[Delta]CprimeData"}]}], "]"}], 
             "]"}]}], " ", ")"}], "^", "2"}], "]"}], "\[IndentingNewLine]", 
        "+", 
        RowBox[{"Total", "[", 
         RowBox[{
          RowBox[{"(", 
           RowBox[{"MET1Data", "-", 
            RowBox[{"(", 
             RowBox[{
              RowBox[{"\[Delta]MET1free", "*", 
               RowBox[{"Gval", "/", "GtData"}]}], "+", 
              RowBox[{"\[Delta]MET1bound", "*", 
               RowBox[{"HGval", "/", "GtData"}]}]}], ")"}]}], " ", ")"}], "^",
           "2"}], "]"}], "\[IndentingNewLine]", "+", 
        RowBox[{"Total", "[", 
         RowBox[{
          RowBox[{"(", 
           RowBox[{"MET2Data", "-", 
            RowBox[{"(", 
             RowBox[{
              RowBox[{"\[Delta]MET2free", "*", 
               RowBox[{"Gval", "/", "GtData"}]}], "+", 
              RowBox[{"\[Delta]MET2bound", "*", 
               RowBox[{"HGval", "/", "GtData"}]}]}], ")"}]}], " ", ")"}], "^",
           "2"}], "]"}], "\[IndentingNewLine]", "+", 
        RowBox[{"Total", "[", 
         RowBox[{
          RowBox[{"(", 
           RowBox[{"TB1Data", "-", 
            RowBox[{"(", 
             RowBox[{
              RowBox[{"\[Delta]TB1free", "*", 
               RowBox[{
                RowBox[{"(", 
                 RowBox[{"Hval", "+", "HWval"}], ")"}], "/", "HtData"}]}], 
              "+", 
              RowBox[{"\[Delta]TB1bound", "*", 
               RowBox[{"HGval", "/", "HtData"}]}]}], ")"}]}], " ", ")"}], "^",
           "2"}], "]"}], "\[IndentingNewLine]", "+", 
        RowBox[{"Total", "[", 
         RowBox[{
          RowBox[{"(", 
           RowBox[{"TB2Data", "-", 
            RowBox[{"(", 
             RowBox[{
              RowBox[{"\[Delta]TB2free", "*", 
               RowBox[{
                RowBox[{"(", 
                 RowBox[{"Hval", "+", "HWval"}], ")"}], "/", "HtData"}]}], 
              "+", 
              RowBox[{"\[Delta]TB2bound", "*", 
               RowBox[{"HGval", "/", "HtData"}]}]}], ")"}]}], " ", ")"}], "^",
           "2"}], "]"}]}]}], "}"}], ",", "\[IndentingNewLine]", 
     RowBox[{"{", 
      RowBox[{
       RowBox[{"{", 
        RowBox[{"\[Kappa]A", ",", "1000000."}], "}"}], ",", 
       RowBox[{"{", 
        RowBox[{"\[Delta]MET1free", ",", "1.02"}], "}"}], ",", 
       RowBox[{"{", 
        RowBox[{"\[Delta]MET1bound", ",", "1."}], "}"}], ",", 
       RowBox[{"{", 
        RowBox[{"\[Delta]MET2free", ",", "1.0"}], "}"}], ",", 
       RowBox[{"{", 
        RowBox[{"\[Delta]MET2bound", ",", ".75"}], "}"}], ",", 
       RowBox[{"{", 
        RowBox[{"\[Delta]TB1free", ",", "1.34"}], "}"}], ",", 
       RowBox[{"{", 
        RowBox[{"\[Delta]TB1bound", ",", "1.425"}], "}"}], ",", 
       RowBox[{"{", 
        RowBox[{"\[Delta]TB2free", ",", "1.21"}], "}"}], ",", 
       RowBox[{"{", 
        RowBox[{"\[Delta]TB2bound", ",", "1.28"}], "}"}], ",", 
       RowBox[{"{", 
        RowBox[{"\[Delta]C", ",", "7.7"}], 
        RowBox[{"(*", " ", 
         RowBox[{
          RowBox[{"NH", " ", "free", " ", "7.86"}], "+", 
          RowBox[{"-", ".4"}]}], " ", "*)"}], "}"}], ",", 
       RowBox[{"{", 
        RowBox[{"\[Delta]D", ",", "10.4"}], 
        RowBox[{"(*", " ", 
         RowBox[{"NH", " ", "water", " ", "10.09"}], " ", "*)"}], "}"}], ",", 
       RowBox[{"{", 
        RowBox[{"KHG", ",", "80000"}], "}"}]}], "}"}]}], "]"}], "[", 
   RowBox[{"[", "2", "]"}], "]"}]}]], "Input",
 CellChangeTimes->{{3.869162090324603*^9, 3.869162104719906*^9}, {
   3.8691621604137573`*^9, 3.869162174100585*^9}, {3.869162204110279*^9, 
   3.869162209120598*^9}, {3.8691625738157845`*^9, 3.8691626411459656`*^9}, {
   3.869162678228467*^9, 3.8691626975958576`*^9}, {3.8691627454991217`*^9, 
   3.869162849839235*^9}, 3.8691636563052654`*^9, 3.869163978588355*^9, {
   3.869165234938442*^9, 3.869165248855218*^9}, {3.869165387862204*^9, 
   3.8691654374812503`*^9}, {3.8692006495764003`*^9, 
   3.8692006571804795`*^9}, {3.8692007036306663`*^9, 
   3.8692007059171476`*^9}, {3.869200750557255*^9, 3.8692007594105945`*^9}, {
   3.869201238565627*^9, 3.8692012500876784`*^9}, {3.8692018311451764`*^9, 
   3.8692018330199413`*^9}, {3.8692018803961024`*^9, 
   3.8692019098738637`*^9}, {3.869202196623892*^9, 3.8692023433408346`*^9}, {
   3.8692025540507183`*^9, 3.86920256648752*^9}, {3.8692026455674124`*^9, 
   3.8692026674925313`*^9}, {3.8692026993072805`*^9, 3.8692027091747723`*^9}, 
   3.869202800714019*^9, {3.869202879333564*^9, 3.8692029436306143`*^9}, {
   3.8692030392151594`*^9, 3.8692031364564652`*^9}, {3.8692031693005896`*^9, 
   3.8692032729218545`*^9}, 3.86920332416*^9, {3.869203383746002*^9, 
   3.8692034079686213`*^9}, {3.8692092073678446`*^9, 3.869209207825781*^9}, {
   3.8692092893936048`*^9, 3.8692092905810394`*^9}, {3.869209363339145*^9, 
   3.8692093898020887`*^9}, {3.869209425711954*^9, 3.8692094365717535`*^9}, {
   3.8692094809344563`*^9, 3.8692094896983957`*^9}, {3.8692096363054094`*^9, 
   3.8692096491525183`*^9}, {3.8692100964865837`*^9, 3.869210115040572*^9}, {
   3.8692101623803315`*^9, 3.869210165931895*^9}, {3.8692102136009846`*^9, 
   3.8692102236198053`*^9}, {3.8692102537884645`*^9, 
   3.8692102544291043`*^9}, {3.869215965414159*^9, 3.8692159787794266`*^9}, {
   3.8692452442678056`*^9, 3.8692452475022*^9}, {3.869246924109705*^9, 
   3.869246925949708*^9}, {3.8692469563499804`*^9, 3.8692469628076167`*^9}, {
   3.8692513059922705`*^9, 3.8692513115922685`*^9}, {3.8693044785182724`*^9, 
   3.8693044953184576`*^9}, 3.8693285573327856`*^9},
 CellLabel->"In[19]:=",ExpressionUUID->"3ad7d689-f7b8-4a66-b502-13c9ca3639bf"],

Cell[BoxData[
 RowBox[{"{", 
  RowBox[{
   RowBox[{"\[Kappa]A", "\[Rule]", "969395.1928761123`"}], ",", 
   RowBox[{"\[Delta]MET1free", "\[Rule]", "1.0167042541424762`"}], ",", 
   RowBox[{"\[Delta]MET1bound", "\[Rule]", "0.998026603105726`"}], ",", 
   RowBox[{"\[Delta]MET2free", "\[Rule]", "0.9893564468544902`"}], ",", 
   RowBox[{"\[Delta]MET2bound", "\[Rule]", "0.7076495599279707`"}], ",", 
   RowBox[{"\[Delta]TB1free", "\[Rule]", "1.3296217706750995`"}], ",", 
   RowBox[{"\[Delta]TB1bound", "\[Rule]", "1.4238785328424777`"}], ",", 
   RowBox[{"\[Delta]TB2free", "\[Rule]", "1.203025559151957`"}], ",", 
   RowBox[{"\[Delta]TB2bound", "\[Rule]", "1.2819824655929406`"}], ",", 
   RowBox[{"\[Delta]C", "\[Rule]", "7.772387950012525`"}], ",", 
   RowBox[{"\[Delta]D", "\[Rule]", "10.369910481725228`"}], ",", 
   RowBox[{"KHG", "\[Rule]", "73044.08625409224`"}]}], "}"}]], "Output",
 CellChangeTimes->{{3.869165412254425*^9, 3.8691654395592313`*^9}, {
   3.869200508696125*^9, 3.869200516202977*^9}, 3.8692026058667636`*^9, 
   3.8692026518860016`*^9, 3.8692026853265247`*^9, 3.869202727263006*^9, 
   3.8692028274458847`*^9, 3.869203262175929*^9, 3.869203321071767*^9, 
   3.869203374923543*^9, 3.8692056349124584`*^9, 3.869210311863933*^9, 
   3.8692441080317926`*^9, 3.8692453113507905`*^9, 3.869247019213522*^9, 
   3.869250597725391*^9, {3.8693044906591516`*^9, 3.8693044969746113`*^9}, 
   3.869328574727149*^9, 3.8693290014575586`*^9, 3.8693927122097716`*^9, 
   3.8693946220135775`*^9, 3.869394725474094*^9},
 CellLabel->"Out[19]=",ExpressionUUID->"4f714841-f5ac-4384-bf82-5e1fac21faf5"]
}, Open  ]]
}, Open  ]],

Cell[CellGroupData[{

Cell["plot of fitting results", "Subsubsection",
 CellChangeTimes->{{3.869328928488389*^9, 
  3.8693289361478825`*^9}},ExpressionUUID->"22d30a18-6981-44a3-944f-\
dcef7a50848f"],

Cell[CellGroupData[{

Cell[BoxData[
 RowBox[{"Grid", "[", 
  RowBox[{"{", 
   RowBox[{"{", 
    RowBox[{
     RowBox[{"Show", "[", 
      RowBox[{"{", 
       RowBox[{
        RowBox[{"ListPlot", "[", 
         RowBox[{
          RowBox[{"Transpose", "@", 
           RowBox[{"{", 
            RowBox[{
             RowBox[{"Log10", "@", "GtData"}], ",", "log10kAData"}], "}"}]}], 
          ",", 
          RowBox[{"ImageSize", "\[Rule]", "400"}], ",", 
          RowBox[{"AspectRatio", "\[Rule]", 
           RowBox[{"1.618", "/", "2"}]}], ",", 
          RowBox[{"Axes", "\[Rule]", "False"}], ",", "\[IndentingNewLine]", 
          RowBox[{"Frame", "\[Rule]", "True"}], ",", 
          RowBox[{"BaseStyle", "\[Rule]", 
           RowBox[{"{", 
            RowBox[{"FontSize", "\[Rule]", "24"}], "}"}]}], ",", 
          RowBox[{"FrameLabel", "\[Rule]", 
           RowBox[{"{", 
            RowBox[{
             RowBox[{"Style", "[", "\"\<Log10 [G]t\>\"", "]"}], ",", 
             RowBox[{"Style", "[", "\"\<Log10 kA\>\"", "]"}]}], "}"}]}], ",", 
          RowBox[{"PlotStyle", "\[Rule]", 
           RowBox[{"{", 
            RowBox[{"Black", ",", 
             RowBox[{"PointSize", "[", ".03", "]"}]}], "}"}]}], ",", 
          RowBox[{"ImagePadding", "\[Rule]", 
           RowBox[{"{", 
            RowBox[{
             RowBox[{"{", 
              RowBox[{"100", ",", "15"}], "}"}], ",", 
             RowBox[{"{", 
              RowBox[{"70", ",", "15"}], "}"}]}], "}"}]}]}], "]"}], ",", 
        "\[IndentingNewLine]", 
        RowBox[{"ListLinePlot", "[", 
         RowBox[{
          RowBox[{"Transpose", "@", 
           RowBox[{"{", 
            RowBox[{
             RowBox[{"Log10", "@", "GtData"}], ",", 
             RowBox[{
              RowBox[{"Log10", "[", 
               RowBox[{"2", "\[Kappa]A", " ", "Gval"}], "]"}], "/.", 
              "fitRule"}]}], "}"}]}], ",", 
          RowBox[{"PlotStyle", "\[Rule]", "Red"}]}], "]"}]}], 
       "\[IndentingNewLine]", "}"}], "]"}], ",", "\[IndentingNewLine]", 
     RowBox[{"Show", "[", 
      RowBox[{"{", 
       RowBox[{
        RowBox[{"ListPlot", "[", 
         RowBox[{
          RowBox[{"{", 
           RowBox[{
            RowBox[{"Transpose", "@", 
             RowBox[{"{", 
              RowBox[{
               RowBox[{"Log10", "@", "GtData"}], ",", "MET1Data"}], "}"}]}], 
            ",", 
            RowBox[{"Transpose", "@", 
             RowBox[{"{", 
              RowBox[{
               RowBox[{"Log10", "@", "GtData"}], ",", "MET2Data"}], "}"}]}]}],
            "}"}], ",", 
          RowBox[{"ImageSize", "\[Rule]", "400"}], ",", 
          RowBox[{"AspectRatio", "\[Rule]", 
           RowBox[{"1.618", "/", "2"}]}], ",", 
          RowBox[{"Axes", "\[Rule]", "False"}], ",", "\[IndentingNewLine]", 
          RowBox[{"Frame", "\[Rule]", "True"}], ",", 
          RowBox[{"BaseStyle", "\[Rule]", 
           RowBox[{"{", 
            RowBox[{"FontSize", "\[Rule]", "24"}], "}"}]}], ",", 
          RowBox[{"FrameLabel", "\[Rule]", 
           RowBox[{"{", 
            RowBox[{
             RowBox[{"Style", "[", "\"\<Log10 [G]t\>\"", "]"}], ",", 
             RowBox[{"Style", "[", "\"\<MET chem. shift\>\"", "]"}]}], 
            "}"}]}], ",", 
          RowBox[{"PlotStyle", "\[Rule]", 
           RowBox[{"Directive", "[", 
            RowBox[{"Black", ",", 
             RowBox[{"PointSize", "[", ".03", "]"}]}], "]"}]}], ",", 
          RowBox[{"ImagePadding", "\[Rule]", 
           RowBox[{"{", 
            RowBox[{
             RowBox[{"{", 
              RowBox[{"100", ",", "15"}], "}"}], ",", 
             RowBox[{"{", 
              RowBox[{"70", ",", "15"}], "}"}]}], "}"}]}]}], "]"}], ",", 
        "\[IndentingNewLine]", 
        RowBox[{"ListLinePlot", "[", 
         RowBox[{
          RowBox[{"{", 
           RowBox[{
            RowBox[{"Transpose", "@", 
             RowBox[{"{", 
              RowBox[{
               RowBox[{"Log10", "@", "GtData"}], ",", 
               RowBox[{
                RowBox[{
                 RowBox[{"\[Delta]MET1free", "*", 
                  RowBox[{"Gval", "/", "GtData"}]}], "+", 
                 RowBox[{"\[Delta]MET1bound", "*", 
                  RowBox[{"HGval", "/", "GtData"}]}]}], "/.", "fitRule"}]}], 
              "}"}]}], ",", 
            RowBox[{"Transpose", "@", 
             RowBox[{"{", 
              RowBox[{
               RowBox[{"Log10", "@", "GtData"}], ",", 
               RowBox[{
                RowBox[{
                 RowBox[{"\[Delta]MET2free", "*", 
                  RowBox[{"Gval", "/", "GtData"}]}], "+", 
                 RowBox[{"\[Delta]MET2bound", "*", 
                  RowBox[{"HGval", "/", "GtData"}]}]}], "/.", "fitRule"}]}], 
              "}"}]}]}], "}"}], ",", 
          RowBox[{"PlotStyle", "\[Rule]", "Red"}]}], "]"}]}], 
       "\[IndentingNewLine]", "}"}], "]"}], ",", "\[IndentingNewLine]", 
     RowBox[{"Show", "[", 
      RowBox[{"{", 
       RowBox[{
        RowBox[{"ListPlot", "[", 
         RowBox[{
          RowBox[{"{", 
           RowBox[{
            RowBox[{"Transpose", "@", 
             RowBox[{"{", 
              RowBox[{
               RowBox[{"Log10", "@", "GtData"}], ",", "TB1Data"}], "}"}]}], 
            ",", 
            RowBox[{"Transpose", "@", 
             RowBox[{"{", 
              RowBox[{
               RowBox[{"Log10", "@", "GtData"}], ",", "TB2Data"}], "}"}]}]}], 
           "}"}], ",", 
          RowBox[{"ImageSize", "\[Rule]", "400"}], ",", 
          RowBox[{"AspectRatio", "\[Rule]", 
           RowBox[{"1.618", "/", "2"}]}], ",", 
          RowBox[{"Axes", "\[Rule]", "False"}], ",", "\[IndentingNewLine]", 
          RowBox[{"Frame", "\[Rule]", "True"}], ",", 
          RowBox[{"BaseStyle", "\[Rule]", 
           RowBox[{"{", 
            RowBox[{"FontSize", "\[Rule]", "24"}], "}"}]}], ",", 
          RowBox[{"FrameLabel", "\[Rule]", 
           RowBox[{"{", 
            RowBox[{
             RowBox[{"Style", "[", "\"\<Log10 [G]t\>\"", "]"}], ",", 
             RowBox[{"Style", "[", "\"\<TB chem. shift\>\"", "]"}]}], "}"}]}],
           ",", 
          RowBox[{"PlotStyle", "\[Rule]", 
           RowBox[{"Directive", "[", 
            RowBox[{"Black", ",", 
             RowBox[{"PointSize", "[", ".03", "]"}]}], "]"}]}], ",", 
          RowBox[{"ImagePadding", "\[Rule]", 
           RowBox[{"{", 
            RowBox[{
             RowBox[{"{", 
              RowBox[{"100", ",", "15"}], "}"}], ",", 
             RowBox[{"{", 
              RowBox[{"70", ",", "15"}], "}"}]}], "}"}]}]}], "]"}], ",", 
        "\[IndentingNewLine]", 
        RowBox[{"ListLinePlot", "[", 
         RowBox[{
          RowBox[{"{", 
           RowBox[{
            RowBox[{"Transpose", "@", 
             RowBox[{"{", 
              RowBox[{
               RowBox[{"Log10", "@", "GtData"}], ",", 
               RowBox[{
                RowBox[{
                 RowBox[{"\[Delta]TB1free", "*", 
                  RowBox[{
                   RowBox[{"(", 
                    RowBox[{"Hval", "+", "HWval"}], ")"}], "/", "HtData"}]}], 
                 "+", 
                 RowBox[{"\[Delta]TB1bound", "*", 
                  RowBox[{"HGval", "/", "HtData"}]}]}], "/.", "fitRule"}]}], 
              "}"}]}], ",", 
            RowBox[{"Transpose", "@", 
             RowBox[{"{", 
              RowBox[{
               RowBox[{"Log10", "@", "GtData"}], ",", 
               RowBox[{
                RowBox[{
                 RowBox[{"\[Delta]TB2free", "*", 
                  RowBox[{
                   RowBox[{"(", 
                    RowBox[{"Hval", "+", "HWval"}], ")"}], "/", "HtData"}]}], 
                 "+", 
                 RowBox[{"\[Delta]TB2bound", "*", 
                  RowBox[{"HGval", "/", "HtData"}]}]}], "/.", "fitRule"}]}], 
              "}"}]}]}], "}"}], ",", 
          RowBox[{"PlotStyle", "\[Rule]", "Red"}]}], "]"}]}], 
       "\[IndentingNewLine]", "}"}], "]"}], ",", "\[IndentingNewLine]", 
     RowBox[{"Show", "[", 
      RowBox[{"{", 
       RowBox[{
        RowBox[{"ListPlot", "[", 
         RowBox[{
          RowBox[{"Transpose", "@", 
           RowBox[{"{", 
            RowBox[{
             RowBox[{"Log10", "@", 
              RowBox[{"GtData", "[", 
               RowBox[{"[", 
                RowBox[{"1", ";;", 
                 RowBox[{"Length", "@", "\[Delta]CprimeData"}]}], "]"}], 
               "]"}]}], ",", "\[Delta]CprimeData"}], "}"}]}], ",", 
          RowBox[{"ImageSize", "\[Rule]", "400"}], ",", 
          RowBox[{"AspectRatio", "\[Rule]", 
           RowBox[{"1.618", "/", "2"}]}], ",", 
          RowBox[{"Axes", "\[Rule]", "False"}], ",", "\[IndentingNewLine]", 
          RowBox[{"Frame", "\[Rule]", "True"}], ",", 
          RowBox[{"BaseStyle", "\[Rule]", 
           RowBox[{"{", 
            RowBox[{"FontSize", "\[Rule]", "24"}], "}"}]}], ",", 
          RowBox[{"FrameLabel", "\[Rule]", 
           RowBox[{"{", 
            RowBox[{
             RowBox[{"Style", "[", "\"\<Log10 [G]t\>\"", "]"}], ",", 
             RowBox[{"Style", "[", "\"\<\[Delta]C'\>\"", "]"}]}], "}"}]}], 
          ",", 
          RowBox[{"PlotStyle", "\[Rule]", 
           RowBox[{"Directive", "[", 
            RowBox[{"Black", ",", 
             RowBox[{"PointSize", "[", ".03", "]"}]}], "]"}]}], ",", 
          RowBox[{"ImagePadding", "\[Rule]", 
           RowBox[{"{", 
            RowBox[{
             RowBox[{"{", 
              RowBox[{"100", ",", "15"}], "}"}], ",", 
             RowBox[{"{", 
              RowBox[{"70", ",", "15"}], "}"}]}], "}"}]}]}], "]"}], ",", 
        "\[IndentingNewLine]", 
        RowBox[{"ListLinePlot", "[", 
         RowBox[{
          RowBox[{"Transpose", "@", 
           RowBox[{"{", 
            RowBox[{
             RowBox[{"Log10", "@", 
              RowBox[{"GtData", "[", 
               RowBox[{"[", 
                RowBox[{"1", ";;", 
                 RowBox[{"Length", "@", "\[Delta]CprimeData"}]}], "]"}], 
               "]"}]}], ",", 
             RowBox[{
              RowBox[{
               RowBox[{"(", 
                RowBox[{
                 RowBox[{"\[Delta]C", "*", 
                  RowBox[{"Hval", "/", 
                   RowBox[{"(", 
                    RowBox[{"Hval", "+", "HWval"}], ")"}]}]}], "+", 
                 RowBox[{"\[Delta]D", "*", 
                  RowBox[{"HWval", "/", 
                   RowBox[{"(", 
                    RowBox[{"Hval", "+", "HWval"}], ")"}]}]}]}], ")"}], "[", 
               RowBox[{"[", 
                RowBox[{"1", ";;", 
                 RowBox[{"Length", "@", "\[Delta]CprimeData"}]}], "]"}], 
               "]"}], "/.", "fitRule"}]}], "}"}]}], ",", 
          RowBox[{"PlotStyle", "\[Rule]", "Red"}]}], "]"}]}], 
       "\[IndentingNewLine]", "}"}], "]"}]}], "\[IndentingNewLine]", "}"}], 
   "}"}], "]"}]], "Input",
 CellChangeTimes->{{3.869212312729657*^9, 3.8692124180282383`*^9}, {
   3.86921248013978*^9, 3.869212489098053*^9}, {3.8692146650227633`*^9, 
   3.869214670927271*^9}, {3.869214970128579*^9, 3.8692150466002507`*^9}, {
   3.8692152918711777`*^9, 3.869215314737606*^9}, {3.8692153596652565`*^9, 
   3.869215368227732*^9}, {3.869215421185108*^9, 3.8692154979003134`*^9}, {
   3.869215565549624*^9, 3.8692155814816775`*^9}, {3.8692156762899528`*^9, 
   3.8692157885866113`*^9}, 3.86921582041791*^9, {3.869215854340067*^9, 
   3.86921590121956*^9}, {3.8692161041982474`*^9, 3.8692161190903416`*^9}, 
   3.8692161604036093`*^9, {3.8692161944629655`*^9, 3.8692162370358567`*^9}, {
   3.8692162717358403`*^9, 3.8692163044508767`*^9}, {3.869216351365506*^9, 
   3.86921635612854*^9}, {3.869216407586834*^9, 3.8692164812281*^9}, {
   3.869216518370796*^9, 3.869216544892187*^9}, {3.8692165768079987`*^9, 
   3.869216621438925*^9}, {3.8692200893896065`*^9, 3.8692201113624554`*^9}, {
   3.8692201587657413`*^9, 3.869220226467515*^9}, 3.8692203235865297`*^9, {
   3.8692205921959257`*^9, 3.8692206327043967`*^9}, {3.8692207633686695`*^9, 
   3.8692207849815736`*^9}, {3.869220874944366*^9, 3.8692209411108823`*^9}, {
   3.8692210858518133`*^9, 3.8692211532533855`*^9}, {3.869224170092785*^9, 
   3.8692241784782276`*^9}, {3.869246777042884*^9, 3.8692467902353725`*^9}, {
   3.8692468908488703`*^9, 3.869246898146834*^9}},
 CellLabel->"In[20]:=",ExpressionUUID->"82ff3f0c-fe45-4ca1-a08e-520d4e614edf"],

Cell[BoxData[
 TagBox[GridBox[{
    {
     GraphicsBox[{{{}, 
        {GrayLevel[0], PointSize[0.03], AbsoluteThickness[1.6], 
         StyleBox[PointBox[CompressedData["
1:eJwBUQGu/iFib1JlAgAAABQAAAACAAAAxVud3u/sDsAOHtc3+Gv2P4drf+Fi
zwzAp75tquAB/j9XG3CQORwMwARVZauR6vs/ANEVwCvfCsB5CP7idZb9P+Ba
3cokXwrAuiLz9xhwAEDbKgrPVMAJwCuZsTZ5MwJANNyrBNc2CcBQmvmtFEYD
QPoEAsiL1QjAeX/TAho7BEDBQh1iZ/wHwIj4Du+BHwVA1aTP15XzB8BafOum
YngGQPm5eajuIQfAkzVtZXIdCEB3TAcdHokGwLbRYpDOMglAmvcnkF8CBsC8
QxbCANwKQLv1bv36tgXADQgTZOluC0BqoNQfzQcFwEu4sjDHpQxATTrjw+Ou
A8A5ql7lUBoPQEKwR+G25wLAla6KMLYHEEDRvIj/QLMBwHcz/MBRyRBAmclO
xcBtAMDd1nV1rm4RQFJH5+4L7v2/DATqp6ChEkAX1piK
           "]],
          FontSize->24]}, {{}, {}}}, {{}, {{}, {}, 
         {RGBColor[1, 0, 0], PointSize[
           NCache[
            Rational[7, 360], 0.019444444444444445`]], AbsoluteThickness[1.6],
           LineBox[CompressedData["
1:eJwBUQGu/iFib1JlAgAAABQAAAACAAAAxVud3u/sDsAq7Tw3vUTzP4drf+Fi
zwzAUY9Eymlt+T9XG3CQORwMwDK6Ff0l1vs/ANEVwCvfCsClImRM0mEAQOBa
3cokXwrAh9ZkAGaLAUDbKgrPVMAJwCm6Pl1wGANANNyrBNc2CcAbiYvLyHAE
QPoEAsiL1QjAA7y9Ysl4BUDBQh1iZ/wHwGEmUgdWYgdA1aTP15XzB8B5nTEM
FX4HQPm5eajuIQfAFDQrBikPCUB3TAcdHokGwFDlu+SZEgpAmvcnkF8CBsDo
SpfxGOQKQLv1bv36tgXA1C7/v3BTC0BqoNQfzQcFwL2hK7DpRQxATTrjw+Ou
A8DW30R5T/8NQEKwR+G25wLAVkDTXJLtDkDRvIj/QLMBwMkYKzkIJhBAmclO
xcBtAMBxWjM7rNcQQFJH5+4L7v2/bu5bxFybEUApHpQw
           "]]}}, {{}, {}}}},
      AspectRatio->0.809,
      Axes->{False, False},
      AxesLabel->{None, None},
      AxesOrigin->{-1.8290527858025403`, 0},
      BaseStyle->{FontSize -> 24},
      DisplayFunction->Identity,
      Frame->{{True, True}, {True, True}},
      FrameLabel->{{
         FormBox[
          StyleBox["\"Log10 kA\"", StripOnInput -> False], TraditionalForm], 
         None}, {
         FormBox[
          StyleBox["\"Log10 [G]t\"", StripOnInput -> False], TraditionalForm],
          None}},
      FrameTicks->{{Automatic, Automatic}, {Automatic, Automatic}},
      GridLines->{None, None},
      GridLinesStyle->Directive[
        GrayLevel[0.5, 0.4]],
      ImagePadding->{{100, 15}, {70, 15}},
      ImageSize->400,
      Method->{
       "OptimizePlotMarkers" -> True, "OptimizePlotMarkers" -> True, 
        "CoordinatesToolOptions" -> {"DisplayFunction" -> ({
            Identity[
             Part[#, 1]], 
            Identity[
             Part[#, 2]]}& ), "CopiedValueFunction" -> ({
            Identity[
             Part[#, 1]], 
            Identity[
             Part[#, 2]]}& )}},
      PlotRange->{{-3.865691889931869, -1.870616849152118}, {
        0, 4.657839416177932}},
      PlotRangeClipping->True,
      PlotRangePadding->{{
         Scaled[0.02], 
         Scaled[0.02]}, {
         Scaled[0.02], 
         Scaled[0.05]}},
      Ticks->{Automatic, Automatic}], 
     GraphicsBox[{{{}, {
         {GrayLevel[0], PointSize[0.03], AbsoluteThickness[1.6], 
          StyleBox[PointBox[CompressedData["
1:eJwBUQGu/iFib1JlAgAAABQAAAACAAAAxVud3u/sDsAfp7/J/ATwP4drf+Fi
zwzAXmRJUxkD8D9XG3CQORwMwMc+578eA/A/ANEVwCvfCsDsYXmhygLwP+Ba
3cokXwrA8dH5KNf/7z/bKgrPVMAJwAUuhcOvAfA/NNyrBNc2CcDlqC+NVwfw
P/oEAsiL1QjAjXqDjb0P8D/BQh1iZ/wHwGBDxlx/FvA/1aTP15XzB8CmgG0q
dhfwP/m5eajuIQfAaDgKtUsg8D93TAcdHokGwC4BGbY9JPA/mvcnkF8CBsBz
mssulCvwP7v1bv36tgXAROcRsBEp8D9qoNQfzQcFwPrexUy5MvA/TTrjw+Ou
A8CreNdkgzjwP0KwR+G25wLAe/j17Ws38D/RvIj/QLMBwC5BORaDO/A/mclO
xcBtAMDPojrHx0HwP1JH5+4L7v2/wSFeG01N8D+5QqIq
            "]],
           FontSize->24]}, 
         {GrayLevel[0], PointSize[0.03], AbsoluteThickness[1.6], 
          StyleBox[PointBox[CompressedData["
1:eJwBUQGu/iFib1JlAgAAABQAAAACAAAAxVud3u/sDsCdPLh9h4nnP4drf+Fi
zwzA+Q1xflOQ5z9XG3CQORwMwC3w/kAFnOc/ANEVwCvfCsBfNJG90bPnP+Ba
3cokXwrAC25DQwHW5z/bKgrPVMAJwD1gHjLlI+g/NNyrBNc2CcDVCi6xjbPo
P/oEAsiL1QjAPmu5XpO46T/BQh1iZ/wHwCFihYa+fuo/1aTP15XzB8D5nq1d
vJrqP/m5eajuIQfAj19ZGAub6z93TAcdHokGwJ+EVZmCNew/mvcnkF8CBsDD
kJ8Ea6nsP7v1bv36tgXAQMpDN9/+7D9qoNQfzQcFwL9pKiaXiO0/TTrjw+Ou
A8AveNgRdUnuP0KwR+G25wLA+t4eBQGC7j/RvIj/QLMBwMmtRP5r2e4/mclO
xcBtAMCvIO5mHSDvP1JH5+4L7v2/AOpAtUVS7z+72aRc
            "]],
           FontSize->24]}}, {{}, {}}}, {{}, {{}, {}, 
         {RGBColor[1, 0, 0], PointSize[
           NCache[
            Rational[7, 360], 0.019444444444444445`]], AbsoluteThickness[1.6],
           LineBox[CompressedData["
1:eJwBUQGu/iFib1JlAgAAABQAAAACAAAAxVud3u/sDsBLK/gEG/nvP4drf+Fi
zwzAHP5UBhL87z9XG3CQORwMwFW4TMv7/e8/ANEVwCvfCsDSMbTP+wHwP+Ba
3cokXwrA32KtAxkE8D/bKgrPVMAJwJTBBsPWB/A/NNyrBNc2CcDQUMACAgzw
P/oEAsiL1QjALEnvSCYQ8D/BQh1iZ/wHwCClLVHVGPA/1aTP15XzB8Dxm5aP
ihnwP/m5eajuIQfA3ADymp0h8D93TAcdHokGwFQ82C7tJvA/mvcnkF8CBsCO
zNdTDCvwP7v1bv36tgXAPRDjOygt8D9qoNQfzQcFwBKZZW5XMfA/TTrjw+Ou
A8BzqXLg6zfwP0KwR+G25wLAZcS/+Ms68D/RvIj/QLMBwPyc/30IPvA/mclO
xcBtAMCB6ueqa0DwP1JH5+4L7v2/lYCKYspB8D8kSaVD
           "]]}, 
         {RGBColor[1, 0, 0], PointSize[
           NCache[
            Rational[7, 360], 0.019444444444444445`]], AbsoluteThickness[1.6],
           LineBox[CompressedData["
1:eJwBUQGu/iFib1JlAgAAABQAAAACAAAAxVud3u/sDsDzno2m5zDnP4drf+Fi
zwzAunLTZZ9d5z9XG3CQORwMwEuobWB6euc/ANEVwCvfCsCyFshHutTnP+Ba
3cokXwrAPlptvX8U6D/bKgrPVMAJwEpTDlFaheg/NNyrBNc2CcBNUPIEHAPp
P/oEAsiL1QjApuK/UwuA6T/BQh1iZ/wHwAzy/GH9heo/1aTP15XzB8B+prie
WJvqP/m5eajuIQfA0q2TSemO6z93TAcdHokGwC4TaiAdL+w/mvcnkF8CBsCK
w9CycavsP7v1bv36tgXAQ3XECxDr7D9qoNQfzQcFwOrtHtpIae0/TTrjw+Ou
A8ASKb1exC/uP0KwR+G25wLAggLyxICG7j/RvIj/QLMBwNhluzIh6O4/mclO
xcBtAMAjBl1iJTDvP1JH5+4L7v2/ZRtm0XhZ7z84fqUB
           "]]}}, {{}, {}}}},
      AspectRatio->0.809,
      Axes->{False, False},
      AxesLabel->{None, None},
      AxesOrigin->{-1.8290527858025403`, 0.7197974553888892},
      BaseStyle->{FontSize -> 24},
      DisplayFunction->Identity,
      Frame->{{True, True}, {True, True}},
      FrameLabel->{{
         FormBox[
          StyleBox["\"MET chem. shift\"", StripOnInput -> False], 
          TraditionalForm], None}, {
         FormBox[
          StyleBox["\"Log10 [G]t\"", StripOnInput -> False], TraditionalForm],
          None}},
      FrameTicks->{{Automatic, Automatic}, {Automatic, Automatic}},
      GridLines->{None, None},
      GridLinesStyle->Directive[
        GrayLevel[0.5, 0.4]],
      ImagePadding->{{100, 15}, {70, 15}},
      ImageSize->400,
      Method->{
       "OptimizePlotMarkers" -> True, "OptimizePlotMarkers" -> True, 
        "CoordinatesToolOptions" -> {"DisplayFunction" -> ({
            Identity[
             Part[#, 1]], 
            Identity[
             Part[#, 2]]}& ), "CopiedValueFunction" -> ({
            Identity[
             Part[#, 1]], 
            Identity[
             Part[#, 2]]}& )}},
      PlotRange->{{-3.865691889931869, -1.870616849152118}, {
       0.7197974553888892, 1.018872363}},
      PlotRangeClipping->True,
      PlotRangePadding->{{
         Scaled[0.02], 
         Scaled[0.02]}, {
         Scaled[0.05], 
         Scaled[0.05]}},
      Ticks->{Automatic, Automatic}], 
     GraphicsBox[{{{}, {
         {GrayLevel[0], PointSize[0.03], AbsoluteThickness[1.6], 
          StyleBox[PointBox[CompressedData["
1:eJwBUQGu/iFib1JlAgAAABQAAAACAAAAxVud3u/sDsDnL25PArb1P4drf+Fi
zwzAO1E42QvH9T9XG3CQORwMwDbX04hF5vU/ANEVwCvfCsASa/ubcw/2P+Ba
3cokXwrA8rLQFT8y9j/bKgrPVMAJwFXb/KhOU/Y/NNyrBNc2CcCB3GSlYG32
P/oEAsiL1QjAMmPFAdiO9j/BQh1iZ/wHwLGFPFxUnvY/1aTP15XzB8BIORnO
lZ72P/m5eajuIQfACTZsYwWq9j93TAcdHokGwBHk9oRSr/Y/mvcnkF8CBsAW
IblY+LL2P7v1bv36tgXAEYrTZwy19j9qoNQfzQcFwCKs2va8wfY/TTrjw+Ou
A8Bmn5yocsj2P0KwR+G25wLAzt8cX4/C9j/RvIj/QLMBwCkqX/NRxvY/mclO
xcBtAMBXdpGnhM72P1JH5+4L7v2/CVu5BbXh9j8u+ahb
            "]],
           FontSize->24]}, 
         {GrayLevel[0], PointSize[0.03], AbsoluteThickness[1.6], 
          StyleBox[PointBox[CompressedData["
1:eJwBUQGu/iFib1JlAgAAABQAAAACAAAAxVud3u/sDsBaN5lJuJ7zP4drf+Fi
zwzAGWwdLs+p8z9XG3CQORwMwDpD8kexwfM/ANEVwCvfCsAyxeJYk+bzP+Ba
3cokXwrAiUr65sQH9D/bKgrPVMAJwA2N5WVmIfQ/NNyrBNc2CcBgigiFXDf0
P/oEAsiL1QjA0l0mSyxX9D/BQh1iZ/wHwBlYE4CJZPQ/1aTP15XzB8CCJjEk
AWT0P/m5eajuIQfAemotgLRt9D93TAcdHokGwNqRV9jtcvQ/mvcnkF8CBsAB
SxGNrHT0P7v1bv36tgXA6ViMV6xz9D9qoNQfzQcFwBMxWoS4e/Q/TTrjw+Ou
A8CXDY45n3/0P0KwR+G25wLAcLrhTlR89D/RvIj/QLMBwJtNJPEifvQ/mclO
xcBtAMBArpNOsoL0P1JH5+4L7v2/5xCtH9+R9D9boaLZ
            "]],
           FontSize->24]}}, {{}, {}}}, {{}, {{}, {}, 
         {RGBColor[1, 0, 0], PointSize[
           NCache[
            Rational[7, 360], 0.019444444444444445`]], AbsoluteThickness[1.6],
           LineBox[CompressedData["
1:eJwBUQGu/iFib1JlAgAAABQAAAACAAAAxVud3u/sDsDDeH+VUZH1P4drf+Fi
zwzAXI6NVPPN9T9XG3CQORwMwL7wvAmL6vU/ANEVwCvfCsAmT7rrkyf2P+Ba
3cokXwrAvuw/MQZD9j/bKgrPVMAJwLlMFjPPY/Y/NNyrBNc2CcAUOpBqon32
P/oEAsiL1QjAqLBaObOJ9j/BQh1iZ/wHwLC32dU5oPY/1aTP15XzB8C3LEY0
NqD2P/m5eajuIQfAbWo4zY6s9j93TAcdHokGwPhOIx6qsfY/mvcnkF8CBsDi
tgLP4bT2P7v1bv36tgXAdGpOxAC39j9qoNQfzQcFwDdLKuE4vPY/TTrjw+Ou
A8DNPb/f2L/2P0KwR+G25wLA1VhjT+LB9j/RvIj/QLMBwASnH32Xw/Y/mclO
xcBtAMDw2cbs2cT2P1JH5+4L7v2/BOgqO5/F9j95OKw7
           "]]}, 
         {RGBColor[1, 0, 0], PointSize[
           NCache[
            Rational[7, 360], 0.019444444444444445`]], AbsoluteThickness[1.6],
           LineBox[CompressedData["
1:eJwBUQGu/iFib1JlAgAAABQAAAACAAAAxVud3u/sDsCLhVZ2k37zP4drf+Fi
zwzAX3jas12x8z9XG3CQORwMwHq4iURRyfM/ANEVwCvfCsCkezzncfzzP+Ba
3cokXwrAdnPCqW8T9D/bKgrPVMAJwCIcA0/mLvQ/NNyrBNc2CcBkz8FiiET0
P/oEAsiL1QjAaF6n0KNO9D/BQh1iZ/wHwEv5TmKCYfQ/1aTP15XzB8AuOJ9X
f2H0P/m5eajuIQfA4UKD6NZr9D93TAcdHokGwKNZ+QQecPQ/mvcnkF8CBsBG
hwoC0HL0P7v1bv36tgXAXbEm1ZZ09D9qoNQfzQcFwO+97hD2ePQ/TTrjw+Ou
A8CSqXVt/3v0P0KwR+G25wLAv3I/ObR99D/RvIj/QLMBwIVOYXAif/Q/mclO
xcBtAMAPKHaJMID0P1JH5+4L7v2/wAP00NWA9D/0DqfT
           "]]}}, {{}, {}}}},
      AspectRatio->0.809,
      Axes->{False, False},
      AxesLabel->{None, None},
      AxesOrigin->{-1.8290527858025403`, 1.2149247296666668`},
      BaseStyle->{FontSize -> 24},
      DisplayFunction->Identity,
      Frame->{{True, True}, {True, True}},
      FrameLabel->{{
         FormBox[
          StyleBox["\"TB chem. shift\"", StripOnInput -> False], 
          TraditionalForm], None}, {
         FormBox[
          StyleBox["\"Log10 [G]t\"", StripOnInput -> False], TraditionalForm],
          None}},
      FrameTicks->{{Automatic, Automatic}, {Automatic, Automatic}},
      GridLines->{None, None},
      GridLinesStyle->Directive[
        GrayLevel[0.5, 0.4]],
      ImagePadding->{{100, 15}, {70, 15}},
      ImageSize->400,
      Method->{
       "OptimizePlotMarkers" -> True, "OptimizePlotMarkers" -> True, 
        "CoordinatesToolOptions" -> {"DisplayFunction" -> ({
            Identity[
             Part[#, 1]], 
            Identity[
             Part[#, 2]]}& ), "CopiedValueFunction" -> ({
            Identity[
             Part[#, 1]], 
            Identity[
             Part[#, 2]]}& )}},
      PlotRange->{{-3.865691889931869, -1.870616849152118}, {
       1.2149247296666668`, 1.430104277}},
      PlotRangeClipping->True,
      PlotRangePadding->{{
         Scaled[0.02], 
         Scaled[0.02]}, {
         Scaled[0.05], 
         Scaled[0.05]}},
      Ticks->{Automatic, Automatic}], 
     GraphicsBox[{{{}, 
        {GrayLevel[0], PointSize[0.03], AbsoluteThickness[1.6], 
         StyleBox[
          PointBox[{{-3.865691889931869, 9.339029}, {-3.601262819005061, 
           9.40295987}, {-3.5137816700184135`, 
           9.433287193}, {-3.3589701658876265`, 
           9.482102423}, {-3.2964568947603397`, 
           9.529621846}, {-3.21891175985125, 9.585042626}}],
          FontSize->24]}, {{}, {}}}, {{}, {{}, {}, 
         {RGBColor[1, 0, 0], PointSize[
           NCache[
            Rational[7, 360], 0.019444444444444445`]], AbsoluteThickness[1.6],
           LineBox[{{-3.865691889931869, 
           9.328150928632468}, {-3.601262819005061, 
           9.406366920743714}, {-3.5137816700184135`, 
           9.438881239268511}, {-3.3589701658876265`, 
           9.503023966196814}, {-3.2964568947603397`, 
           9.53058473245645}, {-3.21891175985125, 
           9.565035170732436}}]}}, {{}, {}}}},
      AspectRatio->0.809,
      Axes->{False, False},
      AxesLabel->{None, None},
      AxesOrigin->{-3.205437173807905, 9.325361576333332},
      BaseStyle->{FontSize -> 24},
      DisplayFunction->Identity,
      Frame->{{True, True}, {True, True}},
      FrameLabel->{{
         FormBox[
          StyleBox["\"\[Delta]C'\"", StripOnInput -> False], TraditionalForm],
          None}, {
         FormBox[
          StyleBox["\"Log10 [G]t\"", StripOnInput -> False], TraditionalForm],
          None}},
      FrameTicks->{{Automatic, Automatic}, {Automatic, Automatic}},
      GridLines->{None, None},
      GridLinesStyle->Directive[
        GrayLevel[0.5, 0.4]],
      ImagePadding->{{100, 15}, {70, 15}},
      ImageSize->400,
      Method->{
       "OptimizePlotMarkers" -> True, "OptimizePlotMarkers" -> True, 
        "CoordinatesToolOptions" -> {"DisplayFunction" -> ({
            Identity[
             Part[#, 1]], 
            Identity[
             Part[#, 2]]}& ), "CopiedValueFunction" -> ({
            Identity[
             Part[#, 1]], 
            Identity[
             Part[#, 2]]}& )}},
      PlotRange->{{-3.865691889931869, -3.21891175985125}, {9.325361576333332,
        9.585042626}},
      PlotRangeClipping->True,
      PlotRangePadding->{{
         Scaled[0.02], 
         Scaled[0.02]}, {
         Scaled[0.05], 
         Scaled[0.05]}},
      Ticks->{Automatic, Automatic}]}
   },
   AutoDelete->False,
   GridBoxItemSize->{"Columns" -> {{Automatic}}, "Rows" -> {{Automatic}}}],
  "Grid"]], "Output",
 CellChangeTimes->{{3.8692123766653724`*^9, 3.869212418168832*^9}, {
   3.8692124814365597`*^9, 3.869212489879237*^9}, {3.869214984521453*^9, 
   3.869214993712134*^9}, 3.869215047873165*^9, 3.869215433408989*^9, {
   3.869215498882166*^9, 3.869215512698163*^9}, {3.869215680195435*^9, 
   3.8692157096000447`*^9}, 3.8692157409417367`*^9, {3.869215776968422*^9, 
   3.869215789690096*^9}, 3.8692158214738026`*^9, 3.869215903383972*^9, 
   3.869216124156887*^9, 3.8692162098229027`*^9, 3.869216240064328*^9, {
   3.8692162786738253`*^9, 3.8692163054492507`*^9}, 3.869216363233802*^9, {
   3.869216439758013*^9, 3.869216482558935*^9}, {3.8692165200146127`*^9, 
   3.8692165458002605`*^9}, {3.8692165778655767`*^9, 3.8692166229775233`*^9}, 
   3.8692201738840733`*^9, {3.869220204730049*^9, 3.86922022888922*^9}, 
   3.8692203252270374`*^9, {3.8692205946723886`*^9, 3.86922063502466*^9}, {
   3.869220778841361*^9, 3.8692207858967257`*^9}, {3.8692208773514223`*^9, 
   3.869220891863942*^9}, {3.869220922888273*^9, 3.8692209420041294`*^9}, {
   3.8692211179137497`*^9, 3.869221154823433*^9}, 3.8692241804202013`*^9, 
   3.869246703302879*^9, 3.8692467945233445`*^9, 3.869246912086316*^9, 
   3.8692470679414263`*^9, {3.8692504833758125`*^9, 3.8692505042949467`*^9}, 
   3.869250796306282*^9, 3.86932859024511*^9, 3.869329006402522*^9, 
   3.869392723365359*^9, 3.869394729746685*^9},
 CellLabel->"Out[20]=",ExpressionUUID->"d53a338c-fad7-4d74-87d0-04f9c3861fd5"]
}, Open  ]]
}, Open  ]]
}, Open  ]]
}, Open  ]]
},
ScreenStyleEnvironment->"SlideShow",
WindowSize->{740.25, 669.75},
WindowMargins->{{-1177.5, Automatic}, {22.5, Automatic}},
TaggingRules->{"SlideshowSettings" -> {"Toolbar" -> True}},
Magnification:>0.5 Inherited,
FrontEndVersion->"12.2 for Microsoft Windows (64-bit) (December 12, 2020)",
StyleDefinitions->"Default.nb",
ExpressionUUID->"4d7df66f-4737-40b1-b427-e48db3ee8279"
]
(* End of Notebook Content *)

(* Internal cache information *)
(*CellTagsOutline
CellTagsIndex->{
 "SlideShowHeader"->{
  Cell[580, 22, 122, 2, 1, "SlideShowNavigationBar",ExpressionUUID->"53c65bee-eba0-43c4-b1f1-61f8e015fdb9",
   CellTags->"SlideShowHeader"],
  Cell[9046, 209, 122, 2, 1, "SlideShowNavigationBar",ExpressionUUID->"ea9be0f0-2c11-4bba-8327-72bab17a9bd7",
   CellTags->"SlideShowHeader"]}
 }
*)
(*CellTagsIndex
CellTagsIndex->{
 {"SlideShowHeader", 52970, 1249}
 }
*)
(*NotebookFileOutline
Notebook[{
Cell[CellGroupData[{
Cell[580, 22, 122, 2, 1, "SlideShowNavigationBar",ExpressionUUID->"53c65bee-eba0-43c4-b1f1-61f8e015fdb9",
 CellTags->"SlideShowHeader"],
Cell[CellGroupData[{
Cell[727, 28, 212, 4, 56, "Section",ExpressionUUID->"f71e761d-4554-421d-a948-7b5d24a9ff5b"],
Cell[942, 34, 1906, 38, 289, "Text",ExpressionUUID->"69b17371-c45f-40cd-b088-99de6adeed44"],
Cell[2851, 74, 2258, 47, 136, "Input",ExpressionUUID->"861c3133-5876-4943-9181-371a002df9a0",
 InitializationCell->True],
Cell[5112, 123, 3885, 80, 210, "Input",ExpressionUUID->"895790f3-773c-42f2-b4da-8b4fc85ae782",
 InitializationCell->True]
}, Open  ]]
}, Open  ]],
Cell[CellGroupData[{
Cell[9046, 209, 122, 2, 1, "SlideShowNavigationBar",ExpressionUUID->"ea9be0f0-2c11-4bba-8327-72bab17a9bd7",
 CellTags->"SlideShowHeader"],
Cell[CellGroupData[{
Cell[9193, 215, 461, 7, 55, "Section",ExpressionUUID->"100c76a2-afb0-4ee8-aef0-bba8f179e047"],
Cell[9657, 224, 978, 17, 74, "Text",ExpressionUUID->"5d9c0ca4-17e8-4fa7-9f46-0680745f520a"],
Cell[CellGroupData[{
Cell[10660, 245, 198, 3, 28, "Subsubsection",ExpressionUUID->"57f65a3b-34a7-4b6e-8f75-10ca68196fa6"],
Cell[10861, 250, 4357, 127, 162, "Input",ExpressionUUID->"9916b1e9-b7e8-4c49-b7a0-8934ab447d22",
 InitializationCell->True]
}, Open  ]],
Cell[CellGroupData[{
Cell[15255, 382, 172, 3, 28, "Subsubsection",ExpressionUUID->"9a2c60b1-cdfe-4ce5-87a7-835cfb17620a"],
Cell[15430, 387, 197, 3, 25, "Text",ExpressionUUID->"2bec57d1-0574-417e-b367-a1257276254d"],
Cell[CellGroupData[{
Cell[15652, 394, 7735, 172, 213, "Input",ExpressionUUID->"3ad7d689-f7b8-4a66-b502-13c9ca3639bf"],
Cell[23390, 568, 1603, 24, 37, "Output",ExpressionUUID->"4f714841-f5ac-4384-bf82-5e1fac21faf5"]
}, Open  ]]
}, Open  ]],
Cell[CellGroupData[{
Cell[25042, 598, 176, 3, 28, "Subsubsection",ExpressionUUID->"22d30a18-6981-44a3-944f-dcef7a50848f"],
Cell[CellGroupData[{
Cell[25243, 605, 12308, 289, 423, "Input",ExpressionUUID->"82ff3f0c-fe45-4ca1-a08e-520d4e614edf"],
Cell[37554, 896, 14865, 333, 171, "Output",ExpressionUUID->"d53a338c-fad7-4d74-87d0-04f9c3861fd5"]
}, Open  ]]
}, Open  ]]
}, Open  ]]
}, Open  ]]
}
]
*)
