# Supplementary material for: NMR lineshape analysis using analytical solutions of multi-state chemical exchange with applications to kinetics of host–guest systems
Source: Sci Rep. 2022 Oct 17;12:17369. doi: 10.1038/s41598-022-20136-4 (PMC9576801; doi:10.1038/s41598-022-20136-4)
Supplement: Supplementary file 5 — Supplementary Information 5. [file 41598_2022_20136_MOESM5_ESM.nb]

(* Content-type: application/vnd.wolfram.mathematica *)

(*** Wolfram Notebook File ***)
(* http://www.wolfram.com/nb *)

(* CreatedBy='Mathematica 12.2' *)

(*CacheID: 234*)
(* Internal cache information:
NotebookFileLineBreakTest
NotebookFileLineBreakTest
NotebookDataPosition[       158,          7]
NotebookDataLength[    169715,       3233]
NotebookOptionsPosition[    166346,       3163]
NotebookOutlinePosition[    167377,       3192]
CellTagsIndexPosition[    167297,       3187]
WindowFrame->Normal*)

(* Beginning of Notebook Content *)
Notebook[{

Cell[CellGroupData[{
Cell["", "SlideShowNavigationBar",
 CellTags->
  "SlideShowHeader",ExpressionUUID->"1e609823-8173-46a8-8959-9e4d9733ea33"],

Cell[CellGroupData[{

Cell["Experimental data", "Section",
 CellChangeTimes->{{3.771751321483738*^9, 3.771751322095379*^9}, {
  3.77212873358344*^9, 
  3.7721287392979927`*^9}},ExpressionUUID->"aa957d9e-bbdb-46d9-ac2e-\
b5cae435963f"],

Cell["\<\
In \[OpenCurlyQuote]Evaluation\[CloseCurlyQuote] select \
\[OpenCurlyQuote]Evaluate Initialization Cells\[CloseCurlyQuote] to load the \
experimental data and to initialize the fitting functions.\
\>", "Text",
 CellChangeTimes->{{3.7717580849073677`*^9, 3.7717581213174777`*^9}, {
   3.8691276960188994`*^9, 3.869127715989704*^9}, 
   3.8693935792135897`*^9},ExpressionUUID->"523ccd5c-3ef1-4c43-8d49-\
3eb3e4def832"],

Cell[BoxData[
 RowBox[{
  RowBox[{"ppmData", "=", 
   RowBox[{"{", 
    RowBox[{
    "8.00061406598522`", ",", "8.009714065985218`", ",", "8.01891406598522`", 
     ",", "8.028014065985218`", ",", "8.03721406598522`", ",", 
     "8.04631406598522`", ",", "8.05551406598522`", ",", "8.06461406598522`", 
     ",", "8.07381406598522`", ",", "8.08291406598522`", ",", 
     "8.09211406598522`", ",", "8.10121406598522`", ",", "8.11041406598522`", 
     ",", "8.11951406598522`", ",", "8.12871406598522`", ",", 
     "8.13791406598522`", ",", "8.14701406598522`", ",", "8.15621406598522`", 
     ",", "8.16531406598522`", ",", "8.17451406598522`", ",", 
     "8.18361406598522`", ",", "8.19281406598522`", ",", "8.20191406598522`", 
     ",", "8.21111406598522`", ",", "8.22021406598522`", ",", 
     "8.22941406598522`", ",", "8.23851406598522`", ",", "8.24771406598522`", 
     ",", "8.25681406598522`", ",", "8.26601406598522`", ",", 
     "8.27511406598522`", ",", "8.28431406598522`", ",", "8.29341406598522`", 
     ",", "8.30261406598522`", ",", "8.311814065985219`", ",", 
     "8.32091406598522`", ",", "8.330114065985219`", ",", "8.33921406598522`",
      ",", "8.348414065985219`", ",", "8.35751406598522`", ",", 
     "8.366714065985219`", ",", "8.37581406598522`", ",", 
     "8.385014065985219`", ",", "8.39411406598522`", ",", 
     "8.403314065985219`", ",", "8.41241406598522`", ",", 
     "8.421614065985219`", ",", "8.430714065985219`", ",", 
     "8.439914065985219`", ",", "8.449014065985219`", ",", 
     "8.458214065985219`", ",", "8.467414065985219`", ",", 
     "8.476514065985219`", ",", "8.485714065985219`", ",", 
     "8.494814065985219`", ",", "8.504014065985219`", ",", 
     "8.513114065985219`", ",", "8.522314065985219`", ",", 
     "8.531414065985219`", ",", "8.540614065985219`", ",", 
     "8.549714065985219`", ",", "8.558914065985219`", ",", 
     "8.568014065985219`", ",", "8.577214065985219`", ",", 
     "8.586314065985219`", ",", "8.595514065985219`", ",", 
     "8.604614065985219`", ",", "8.613814065985219`", ",", 
     "8.623014065985219`", ",", "8.632114065985219`", ",", 
     "8.641314065985219`", ",", "8.650414065985219`", ",", 
     "8.659614065985219`", ",", "8.668714065985219`", ",", 
     "8.677914065985219`", ",", "8.687014065985219`", ",", 
     "8.696214065985219`", ",", "8.705314065985219`", ",", 
     "8.714514065985218`", ",", "8.723614065985219`", ",", 
     "8.732814065985218`", ",", "8.741914065985219`", ",", 
     "8.751114065985218`", ",", "8.760214065985219`", ",", 
     "8.769414065985218`", ",", "8.77861406598522`", ",", 
     "8.787714065985218`", ",", "8.79691406598522`", ",", 
     "8.806014065985218`", ",", "8.81521406598522`", ",", 
     "8.824314065985218`", ",", "8.83351406598522`", ",", 
     "8.842614065985218`", ",", "8.85181406598522`", ",", 
     "8.860914065985218`", ",", "8.87011406598522`", ",", "8.87921406598522`",
      ",", "8.88841406598522`", ",", "8.89751406598522`", ",", 
     "8.90671406598522`", ",", "8.91581406598522`", ",", "8.92501406598522`", 
     ",", "8.93421406598522`", ",", "8.94331406598522`", ",", 
     "8.95251406598522`", ",", "8.96161406598522`", ",", "8.97081406598522`", 
     ",", "8.97991406598522`", ",", "8.98911406598522`", ",", 
     "8.99821406598522`", ",", "9.00741406598522`", ",", "9.01651406598522`", 
     ",", "9.02571406598522`", ",", "9.03481406598522`", ",", 
     "9.04401406598522`", ",", "9.05311406598522`", ",", "9.06231406598522`", 
     ",", "9.07141406598522`", ",", "9.08061406598522`", ",", 
     "9.08981406598522`", ",", "9.09891406598522`", ",", "9.10811406598522`", 
     ",", "9.11721406598522`", ",", "9.12641406598522`", ",", 
     "9.13551406598522`", ",", "9.14471406598522`", ",", "9.15381406598522`", 
     ",", "9.16301406598522`", ",", "9.17211406598522`", ",", 
     "9.18131406598522`", ",", "9.19041406598522`", ",", "9.19961406598522`", 
     ",", "9.20871406598522`", ",", "9.21791406598522`", ",", 
     "9.22701406598522`", ",", "9.23621406598522`", ",", "9.24541406598522`", 
     ",", "9.25451406598522`", ",", "9.26371406598522`", ",", 
     "9.27281406598522`", ",", "9.28201406598522`", ",", "9.29111406598522`", 
     ",", "9.30031406598522`", ",", "9.30941406598522`", ",", 
     "9.31861406598522`", ",", "9.32771406598522`", ",", "9.33691406598522`", 
     ",", "9.34601406598522`", ",", "9.35521406598522`", ",", 
     "9.36431406598522`", ",", "9.37351406598522`", ",", "9.38261406598522`", 
     ",", "9.39181406598522`", ",", "9.401014065985219`", ",", 
     "9.41011406598522`", ",", "9.419314065985219`", ",", "9.42841406598522`",
      ",", "9.437614065985219`", ",", "9.44671406598522`", ",", 
     "9.455914065985219`", ",", "9.465014065985219`", ",", 
     "9.474214065985219`", ",", "9.483314065985219`", ",", 
     "9.492514065985219`", ",", "9.501614065985219`", ",", 
     "9.510814065985219`", ",", "9.519914065985219`", ",", 
     "9.529114065985219`", ",", "9.538214065985219`", ",", 
     "9.547414065985219`", ",", "9.556614065985219`", ",", 
     "9.565714065985219`", ",", "9.574914065985219`", ",", 
     "9.584014065985219`", ",", "9.593214065985219`", ",", 
     "9.602314065985219`", ",", "9.611514065985219`", ",", 
     "9.620614065985219`", ",", "9.629814065985219`", ",", 
     "9.638914065985219`", ",", "9.648114065985219`", ",", 
     "9.657214065985219`", ",", "9.666414065985219`", ",", 
     "9.675514065985219`", ",", "9.684714065985219`", ",", 
     "9.693814065985219`", ",", "9.703014065985219`", ",", 
     "9.712214065985219`", ",", "9.721314065985219`", ",", 
     "9.730514065985219`", ",", "9.739614065985219`", ",", 
     "9.748814065985218`", ",", "9.757914065985219`", ",", 
     "9.767114065985218`", ",", "9.776214065985219`", ",", 
     "9.785414065985218`", ",", "9.794514065985219`", ",", 
     "9.803714065985218`", ",", "9.812814065985219`", ",", 
     "9.822014065985218`", ",", "9.831114065985219`", ",", 
     "9.840314065985218`", ",", "9.849414065985219`", ",", 
     "9.858614065985218`", ",", "9.86781406598522`", ",", 
     "9.876914065985218`", ",", "9.88611406598522`", ",", "9.89521406598522`",
      ",", "9.90441406598522`", ",", "9.91351406598522`", ",", 
     "9.92271406598522`", ",", "9.93181406598522`", ",", "9.94101406598522`", 
     ",", "9.95011406598522`", ",", "9.95931406598522`", ",", 
     "9.96841406598522`", ",", "9.97761406598522`", ",", "9.98671406598522`", 
     ",", "9.99591406598522`", ",", "10.00501406598522`", ",", 
     "10.01421406598522`", ",", "10.02341406598522`", ",", 
     "10.03251406598522`", ",", "10.04171406598522`", ",", 
     "10.05081406598522`", ",", "10.06001406598522`", ",", 
     "10.06911406598522`", ",", "10.07831406598522`", ",", 
     "10.08741406598522`", ",", "10.09661406598522`", ",", 
     "10.10571406598522`", ",", "10.11491406598522`", ",", 
     "10.12401406598522`", ",", "10.13321406598522`", ",", 
     "10.14231406598522`", ",", "10.15151406598522`", ",", 
     "10.16061406598522`", ",", "10.16981406598522`", ",", 
     "10.17901406598522`", ",", "10.18811406598522`", ",", 
     "10.19731406598522`", ",", "10.20641406598522`", ",", 
     "10.21561406598522`", ",", "10.22471406598522`", ",", 
     "10.23391406598522`", ",", "10.24301406598522`", ",", 
     "10.25221406598522`", ",", "10.26131406598522`", ",", 
     "10.27051406598522`", ",", "10.27961406598522`", ",", 
     "10.28881406598522`", ",", "10.29791406598522`", ",", 
     "10.30711406598522`", ",", "10.31621406598522`", ",", 
     "10.32541406598522`", ",", "10.33451406598522`", ",", 
     "10.34371406598522`", ",", "10.35291406598522`", ",", 
     "10.36201406598522`", ",", "10.37121406598522`", ",", 
     "10.38031406598522`", ",", "10.38951406598522`", ",", 
     "10.39861406598522`", ",", "10.40781406598522`", ",", 
     "10.41691406598522`", ",", "10.42611406598522`", ",", 
     "10.43521406598522`", ",", "10.44441406598522`", ",", 
     "10.45351406598522`", ",", "10.46271406598522`", ",", 
     "10.47181406598522`", ",", "10.48101406598522`", ",", 
     "10.49011406598522`", ",", "10.499314065985219`", ",", 
     "10.508514065985219`", ",", "10.517614065985219`", ",", 
     "10.526814065985219`", ",", "10.535914065985219`", ",", 
     "10.545114065985219`", ",", "10.554214065985219`", ",", 
     "10.563414065985219`", ",", "10.572514065985219`", ",", 
     "10.581714065985219`", ",", "10.590814065985219`", ",", 
     "10.600014065985219`", ",", "10.609114065985219`", ",", 
     "10.618314065985219`", ",", "10.627414065985219`", ",", 
     "10.636614065985219`", ",", "10.645714065985219`", ",", 
     "10.654914065985219`", ",", "10.664114065985219`", ",", 
     "10.673214065985219`", ",", "10.682414065985219`", ",", 
     "10.691514065985219`", ",", "10.700714065985219`", ",", 
     "10.709814065985219`", ",", "10.719014065985219`", ",", 
     "10.728114065985219`", ",", "10.737314065985219`", ",", 
     "10.746414065985219`", ",", "10.755614065985219`", ",", 
     "10.764714065985219`", ",", "10.773914065985219`", ",", 
     "10.783014065985219`", ",", "10.792214065985219`", ",", 
     "10.801314065985219`", ",", "10.810514065985219`", ",", 
     "10.819714065985218`", ",", "10.828814065985219`", ",", 
     "10.838014065985218`", ",", "10.847114065985219`", ",", 
     "10.856314065985218`", ",", "10.865414065985219`", ",", 
     "10.874614065985218`", ",", "10.883714065985219`", ",", 
     "10.892914065985218`", ",", "10.902014065985218`", ",", 
     "10.911214065985218`", ",", "10.920314065985218`", ",", 
     "10.92951406598522`", ",", "10.938614065985218`", ",", 
     "10.94781406598522`", ",", "10.956914065985218`", ",", 
     "10.96611406598522`", ",", "10.97531406598522`", ",", 
     "10.98441406598522`", ",", "10.99361406598522`", ",", 
     "11.00271406598522`", ",", "11.01191406598522`", ",", 
     "11.02101406598522`", ",", "11.03021406598522`", ",", 
     "11.03931406598522`", ",", "11.04851406598522`", ",", 
     "11.05761406598522`", ",", "11.06681406598522`", ",", 
     "11.07591406598522`", ",", "11.08511406598522`", ",", 
     "11.09421406598522`", ",", "11.10341406598522`", ",", 
     "11.11251406598522`", ",", "11.12171406598522`", ",", 
     "11.13091406598522`", ",", "11.14001406598522`", ",", 
     "11.14921406598522`", ",", "11.15831406598522`", ",", 
     "11.16751406598522`", ",", "11.17661406598522`", ",", 
     "11.18581406598522`", ",", "11.19491406598522`", ",", 
     "11.20411406598522`", ",", "11.21321406598522`", ",", 
     "11.22241406598522`", ",", "11.23151406598522`", ",", 
     "11.24071406598522`", ",", "11.24981406598522`", ",", 
     "11.25901406598522`", ",", "11.26811406598522`", ",", 
     "11.27731406598522`", ",", "11.28651406598522`", ",", 
     "11.29561406598522`", ",", "11.30481406598522`", ",", 
     "11.31391406598522`", ",", "11.32311406598522`", ",", 
     "11.33221406598522`", ",", "11.34141406598522`", ",", 
     "11.35051406598522`", ",", "11.35971406598522`", ",", 
     "11.36881406598522`", ",", "11.37801406598522`", ",", 
     "11.38711406598522`", ",", "11.39631406598522`", ",", 
     "11.40541406598522`", ",", "11.41461406598522`", ",", 
     "11.42371406598522`", ",", "11.43291406598522`", ",", 
     "11.44211406598522`", ",", "11.45121406598522`", ",", 
     "11.46041406598522`", ",", "11.46951406598522`", ",", 
     "11.47871406598522`", ",", "11.48781406598522`", ",", 
     "11.49701406598522`", ",", "11.50611406598522`", ",", 
     "11.51531406598522`", ",", "11.52441406598522`", ",", 
     "11.533614065985219`", ",", "11.54271406598522`", ",", 
     "11.551914065985219`", ",", "11.56101406598522`", ",", 
     "11.570214065985219`", ",", "11.57931406598522`", ",", 
     "11.588514065985219`", ",", "11.597714065985219`", ",", 
     "11.606814065985219`", ",", "11.616014065985219`", ",", 
     "11.625114065985219`", ",", "11.634314065985219`", ",", 
     "11.643414065985219`", ",", "11.652614065985219`", ",", 
     "11.661714065985219`", ",", "11.670914065985219`", ",", 
     "11.680014065985219`", ",", "11.689214065985219`", ",", 
     "11.698314065985219`", ",", "11.707514065985219`", ",", 
     "11.716614065985219`", ",", "11.725814065985219`", ",", 
     "11.734914065985219`", ",", "11.744114065985219`", ",", 
     "11.753314065985219`", ",", "11.762414065985219`", ",", 
     "11.771614065985219`", ",", "11.780714065985219`", ",", 
     "11.789914065985219`", ",", "11.799014065985219`", ",", 
     "11.808214065985219`", ",", "11.817314065985219`", ",", 
     "11.826514065985219`", ",", "11.835614065985219`", ",", 
     "11.844814065985219`", ",", "11.853914065985219`", ",", 
     "11.863114065985219`", ",", "11.872214065985219`", ",", 
     "11.881414065985219`", ",", "11.890514065985219`", ",", 
     "11.899714065985219`", ",", "11.908914065985218`", ",", 
     "11.918014065985219`", ",", "11.927214065985218`", ",", 
     "11.936314065985218`", ",", "11.945514065985218`", ",", 
     "11.954614065985218`", ",", "11.96381406598522`", ",", 
     "11.972914065985218`", ",", "11.98211406598522`", ",", 
     "11.991214065985218`", ",", "12.00041406598522`", ",", 
     "12.009514065985218`", ",", "12.01871406598522`", ",", 
     "12.027814065985218`", ",", "12.03701406598522`", ",", 
     "12.046114065985218`", ",", "12.05531406598522`", ",", 
     "12.06451406598522`", ",", "12.07361406598522`", ",", 
     "12.08281406598522`", ",", "12.09191406598522`", ",", 
     "12.10111406598522`", ",", "12.11021406598522`", ",", 
     "12.11941406598522`", ",", "12.12851406598522`", ",", 
     "12.13771406598522`", ",", "12.14681406598522`", ",", 
     "12.15601406598522`", ",", "12.16511406598522`", ",", 
     "12.17431406598522`", ",", "12.18341406598522`", ",", 
     "12.19261406598522`", ",", "12.20171406598522`", ",", 
     "12.21091406598522`", ",", "12.22011406598522`", ",", 
     "12.22921406598522`", ",", "12.23841406598522`", ",", 
     "12.24751406598522`", ",", "12.25671406598522`", ",", 
     "12.26581406598522`", ",", "12.27501406598522`", ",", 
     "12.28411406598522`", ",", "12.29331406598522`", ",", 
     "12.30241406598522`", ",", "12.31161406598522`", ",", 
     "12.32071406598522`", ",", "12.32991406598522`", ",", 
     "12.33901406598522`", ",", "12.34821406598522`", ",", 
     "12.35731406598522`", ",", "12.36651406598522`", ",", 
     "12.37571406598522`", ",", "12.38481406598522`", ",", 
     "12.39401406598522`", ",", "12.40311406598522`", ",", 
     "12.41231406598522`", ",", "12.42141406598522`", ",", 
     "12.43061406598522`", ",", "12.43971406598522`", ",", 
     "12.44891406598522`", ",", "12.45801406598522`", ",", 
     "12.46721406598522`", ",", "12.47631406598522`", ",", 
     "12.48551406598522`", ",", "12.49461406598522`", ",", 
     "12.50381406598522`", ",", "12.51291406598522`", ",", 
     "12.52211406598522`", ",", "12.53121406598522`", ",", 
     "12.54041406598522`", ",", "12.54961406598522`", ",", 
     "12.55871406598522`", ",", "12.567914065985219`", ",", 
     "12.57701406598522`", ",", "12.586214065985219`", ",", 
     "12.59531406598522`", ",", "12.604514065985219`", ",", 
     "12.61361406598522`", ",", "12.622814065985219`", ",", 
     "12.63191406598522`", ",", "12.641114065985219`", ",", 
     "12.65021406598522`", ",", "12.659414065985219`", ",", 
     "12.66851406598522`", ",", "12.677714065985219`", ",", 
     "12.686814065985219`", ",", "12.696014065985219`", ",", 
     "12.705214065985219`", ",", "12.714314065985219`", ",", 
     "12.723514065985219`", ",", "12.732614065985219`", ",", 
     "12.741814065985219`", ",", "12.750914065985219`", ",", 
     "12.760114065985219`", ",", "12.769214065985219`", ",", 
     "12.778414065985219`", ",", "12.787514065985219`", ",", 
     "12.796714065985219`", ",", "12.805814065985219`", ",", 
     "12.815014065985219`", ",", "12.824114065985219`", ",", 
     "12.833314065985219`", ",", "12.842414065985219`", ",", 
     "12.851614065985219`", ",", "12.860814065985219`", ",", 
     "12.869914065985219`", ",", "12.879114065985219`", ",", 
     "12.888214065985219`", ",", "12.897414065985219`", ",", 
     "12.906514065985219`", ",", "12.915714065985219`", ",", 
     "12.924814065985219`", ",", "12.934014065985219`", ",", 
     "12.943114065985219`", ",", "12.952314065985219`", ",", 
     "12.961414065985219`", ",", "12.970614065985218`", ",", 
     "12.979714065985219`", ",", "12.988914065985218`", ",", 
     "12.998014065985219`", ",", "13.007214065985218`", ",", 
     "13.01641406598522`", ",", "13.025514065985218`", ",", 
     "13.03471406598522`", ",", "13.043814065985218`", ",", 
     "13.05301406598522`", ",", "13.062114065985218`", ",", 
     "13.07131406598522`", ",", "13.080414065985218`", ",", 
     "13.08961406598522`", ",", "13.098714065985218`", ",", 
     "13.10791406598522`", ",", "13.11701406598522`", ",", 
     "13.12621406598522`", ",", "13.13531406598522`", ",", 
     "13.14451406598522`", ",", "13.15361406598522`", ",", 
     "13.16281406598522`", ",", "13.17201406598522`", ",", 
     "13.18111406598522`", ",", "13.19031406598522`", ",", 
     "13.19941406598522`", ",", "13.20861406598522`", ",", 
     "13.21771406598522`", ",", "13.22691406598522`", ",", 
     "13.23601406598522`", ",", "13.24521406598522`", ",", 
     "13.25431406598522`", ",", "13.26351406598522`", ",", 
     "13.27261406598522`", ",", "13.28181406598522`", ",", 
     "13.29091406598522`", ",", "13.30011406598522`", ",", 
     "13.30921406598522`", ",", "13.31841406598522`", ",", 
     "13.32761406598522`", ",", "13.33671406598522`", ",", 
     "13.34591406598522`", ",", "13.35501406598522`", ",", 
     "13.36421406598522`", ",", "13.37331406598522`", ",", 
     "13.38251406598522`", ",", "13.39161406598522`", ",", 
     "13.40081406598522`", ",", "13.40991406598522`", ",", 
     "13.41911406598522`", ",", "13.42821406598522`", ",", 
     "13.43741406598522`", ",", "13.44651406598522`", ",", 
     "13.45571406598522`", ",", "13.46481406598522`", ",", 
     "13.47401406598522`", ",", "13.48321406598522`", ",", 
     "13.49231406598522`", ",", "13.50151406598522`", ",", 
     "13.51061406598522`", ",", "13.51981406598522`", ",", 
     "13.52891406598522`", ",", "13.53811406598522`", ",", 
     "13.54721406598522`", ",", "13.55641406598522`", ",", 
     "13.56551406598522`", ",", "13.57471406598522`", ",", 
     "13.58381406598522`", ",", "13.59301406598522`", ",", 
     "13.60211406598522`", ",", "13.61131406598522`", ",", 
     "13.62041406598522`", ",", "13.62961406598522`", ",", 
     "13.638814065985219`", ",", "13.64791406598522`", ",", 
     "13.657114065985219`", ",", "13.66621406598522`", ",", 
     "13.675414065985219`", ",", "13.68451406598522`", ",", 
     "13.693714065985219`", ",", "13.70281406598522`", ",", 
     "13.712014065985219`", ",", "13.721114065985219`", ",", 
     "13.730314065985219`", ",", "13.739414065985219`", ",", 
     "13.748614065985219`", ",", "13.757714065985219`", ",", 
     "13.766914065985219`", ",", "13.776014065985219`", ",", 
     "13.785214065985219`", ",", "13.794414065985219`", ",", 
     "13.803514065985219`", ",", "13.812714065985219`", ",", 
     "13.821814065985219`", ",", "13.831014065985219`", ",", 
     "13.840114065985219`", ",", "13.849314065985219`", ",", 
     "13.858414065985219`", ",", "13.867614065985219`", ",", 
     "13.876714065985219`", ",", "13.885914065985219`", ",", 
     "13.895014065985219`", ",", "13.904214065985219`", ",", 
     "13.913314065985219`", ",", "13.922514065985219`", ",", 
     "13.931614065985219`", ",", "13.940814065985219`", ",", 
     "13.950014065985219`", ",", "13.959114065985219`", ",", 
     "13.968314065985219`", ",", "13.977414065985219`", ",", 
     "13.986614065985219`", ",", "13.995714065985219`"}], "}"}]}], 
  ";"}]], "Input",
 InitializationCell->True,
 CellChangeTimes->{{3.8689873514208755`*^9, 3.8689873708473806`*^9}},
 CellLabel->
  "In[160]:=",ExpressionUUID->"361d9e70-cc62-4e4c-9ba6-da2ca41e6361"],

Cell[BoxData[
 RowBox[{
  RowBox[{"spectralData2states", "=", 
   RowBox[{"{", 
    RowBox[{
     RowBox[{"-", "21945.55374141546`"}], ",", "44252.74701247716`", ",", 
     "23241.254174166148`", ",", "64399.97795382811`", ",", 
     RowBox[{"-", "13471.952142652564`"}], ",", 
     RowBox[{"-", "48188.07478186286`"}], ",", 
     RowBox[{"-", "43485.84235136511`"}], ",", "31256.652446494918`", ",", 
     RowBox[{"-", "17163.180656262168`"}], ",", "39640.13370627017`", ",", 
     RowBox[{"-", "6903.677722879748`"}], ",", 
     RowBox[{"-", "54173.113206279355`"}], ",", "8428.781306004925`", ",", 
     RowBox[{"-", "21307.268902991902`"}], ",", "50713.480400243374`", ",", 
     RowBox[{"-", "64034.66716933108`"}], ",", "5625.936531130965`", ",", 
     RowBox[{"-", "55514.969770966316`"}], ",", 
     RowBox[{"-", "1811.2716897429664`"}], ",", "31750.06974790784`", ",", 
     "31692.3415390364`", ",", "25009.474946517006`", ",", 
     "43835.044863817966`", ",", "84667.73691933583`", ",", 
     RowBox[{"-", "33552.70628616151`"}], ",", "985.4354676595756`", ",", 
     RowBox[{"-", "289.0850828343151`"}], ",", "33098.92198338454`", ",", 
     "57278.2299476658`", ",", "21916.981099341403`", ",", 
     RowBox[{"-", "64162.798895831496`"}], ",", "7622.783561066932`", ",", 
     RowBox[{"-", "17677.508730254638`"}], ",", 
     RowBox[{"-", "26614.897990955877`"}], ",", "17367.67887290254`", ",", 
     RowBox[{"-", "31258.10223308519`"}], ",", 
     RowBox[{"-", "39132.48714399871`"}], ",", "31027.77141217275`", ",", 
     "9623.764938662936`", ",", 
     RowBox[{"-", "48184.54508289945`"}], ",", "59360.8420927141`", ",", 
     RowBox[{"-", "2702.071553271667`"}], ",", "28105.8483974964`", ",", 
     "33437.962841979424`", ",", 
     RowBox[{"-", "381.51774576814597`"}], ",", 
     RowBox[{"-", "29694.46385753293`"}], ",", 
     RowBox[{"-", "37283.60489551247`"}], ",", 
     RowBox[{"-", "21518.186457829255`"}], ",", "26741.734033556513`", ",", 
     "8577.1834772123`", ",", "31582.420825139718`", ",", 
     "17558.085279195577`", ",", 
     RowBox[{"-", "7633.530428185629`"}], ",", 
     RowBox[{"-", "357.2165272080771`"}], ",", 
     RowBox[{"-", "34040.63225967375`"}], ",", 
     RowBox[{"-", "19108.12194331389`"}], ",", 
     RowBox[{"-", "61636.55317550485`"}], ",", 
     RowBox[{"-", "7981.080470171393`"}], ",", 
     RowBox[{"-", "59437.78915497592`"}], ",", 
     RowBox[{"-", "74028.37946559135`"}], ",", 
     RowBox[{"-", "65562.20836784094`"}], ",", 
     RowBox[{"-", "35771.82714240925`"}], ",", "35948.84486891773`", ",", 
     RowBox[{"-", "34502.52583565932`"}], ",", 
     RowBox[{"-", "31603.117257802314`"}], ",", 
     RowBox[{"-", "33294.35310935366`"}], ",", 
     RowBox[{"-", "270.5662260946038`"}], ",", 
     RowBox[{"-", "20531.79264773051`"}], ",", 
     RowBox[{"-", "49065.83832646601`"}], ",", 
     RowBox[{"-", "114118.40036207906`"}], ",", 
     RowBox[{"-", "44977.72712806051`"}], ",", 
     RowBox[{"-", "4675.644323276078`"}], ",", 
     RowBox[{"-", "6808.777863380883`"}], ",", "8671.95844698048`", ",", 
     RowBox[{"-", "8006.211691954464`"}], ",", "21520.85130479769`", ",", 
     RowBox[{"-", "26870.372079383473`"}], ",", "31804.044608331424`", ",", 
     RowBox[{"-", "4981.286755975332`"}], ",", "7884.406763417822`", ",", 
     RowBox[{"-", "6950.089959732049`"}], ",", 
     RowBox[{"-", "14196.440466897617`"}], ",", "22533.61921038625`", ",", 
     RowBox[{"-", "55137.497451223455`"}], ",", 
     RowBox[{"-", "25987.244911394388`"}], ",", "70576.80024001267`", ",", 
     "46828.91988197772`", ",", "9560.776864492373`", ",", 
     "12607.693157777749`", ",", "38191.80423168779`", ",", 
     RowBox[{"-", "8718.150618961194`"}], ",", 
     RowBox[{"-", "18485.755348292965`"}], ",", "9391.352062243053`", ",", 
     "46249.202808804104`", ",", "49300.78932906358`", ",", 
     RowBox[{"-", "76959.09655622071`"}], ",", "5446.293816143884`", ",", 
     "80285.47489188208`", ",", "24644.606060180344`", ",", 
     RowBox[{"-", "52870.78589127768`"}], ",", "19509.986330168227`", ",", 
     "23707.636621601374`", ",", "11565.284046541467`", ",", 
     "19578.23922224481`", ",", 
     RowBox[{"-", "3693.273217707979`"}], ",", 
     RowBox[{"-", "3324.282649821243`"}], ",", "33434.49983767869`", ",", 
     RowBox[{"-", "44882.82691612653`"}], ",", 
     RowBox[{"-", "75738.17306030686`"}], ",", "15511.511879751053`", ",", 
     RowBox[{"-", "28127.720246073746`"}], ",", "12481.251023262303`", ",", 
     RowBox[{"-", "48448.92600249387`"}], ",", 
     RowBox[{"-", "12594.522979654692`"}], ",", 
     RowBox[{"-", "72536.84656198857`"}], ",", 
     RowBox[{"-", "19352.004697281405`"}], ",", 
     RowBox[{"-", "15843.431647195266`"}], ",", 
     RowBox[{"-", "38914.56210944446`"}], ",", "28076.863875728774`", ",", 
     RowBox[{"-", "11224.537584251346`"}], ",", "36723.38478638258`", ",", 
     "29456.30535669427`", ",", "68681.85383513411`", ",", 
     "241.75907527797924`", ",", "36903.51232183146`", ",", 
     "55584.840605868856`", ",", 
     RowBox[{"-", "3538.946975158986`"}], ",", 
     RowBox[{"-", "62081.32576090085`"}], ",", 
     RowBox[{"-", "31447.395526133754`"}], ",", 
     RowBox[{"-", "34390.777469691915`"}], ",", 
     RowBox[{"-", "3673.1756731248643`"}], ",", 
     RowBox[{"-", "9168.22779534919`"}], ",", "1485.6966578446645`", ",", 
     "5845.547946677788`", ",", 
     RowBox[{"-", "19747.400311893784`"}], ",", "21654.844565369433`", ",", 
     "22331.290568763678`", ",", 
     RowBox[{"-", "67702.05594222745`"}], ",", 
     RowBox[{"-", "10967.88659666208`"}], ",", 
     RowBox[{"-", "63817.85357429914`"}], ",", "11900.49935323103`", ",", 
     RowBox[{"-", "6074.470108056875`"}], ",", 
     RowBox[{"-", "61912.86010391431`"}], ",", 
     RowBox[{"-", "40213.67045803754`"}], ",", "16697.254101824376`", ",", 
     "60639.71002363225`", ",", "21182.066418352497`", ",", 
     RowBox[{"-", "49079.12542961744`"}], ",", 
     RowBox[{"-", "45285.675756895886`"}], ",", 
     RowBox[{"-", "18627.048674651793`"}], ",", "46585.49305156021`", ",", 
     RowBox[{"-", "26657.7351911968`"}], ",", "47431.704302156606`", ",", 
     RowBox[{"-", "36125.25557940954`"}], ",", "15591.586958443879`", ",", 
     "8946.492170530591`", ",", "57718.98334731428`", ",", 
     "25984.50457131391`", ",", "34807.84890856926`", ",", 
     "12353.86869280329`", ",", "16946.303462814805`", ",", 
     "8489.513797435164`", ",", "7980.745509199964`", ",", 
     RowBox[{"-", "19463.680126898416`"}], ",", 
     RowBox[{"-", "22797.538323860223`"}], ",", 
     RowBox[{"-", "35935.95389106814`"}], ",", "5141.719795946631`", ",", 
     "7659.208439557965`", ",", "15881.980343222996`", ",", 
     RowBox[{"-", "26017.738177034844`"}], ",", "26498.840249343702`", ",", 
     RowBox[{"-", "77408.88022297862`"}], ",", "48706.07460891956`", ",", 
     RowBox[{"-", "50213.773494713074`"}], ",", 
     RowBox[{"-", "7605.194118348973`"}], ",", "114394.52829344728`", ",", 
     "87345.38674948843`", ",", 
     RowBox[{"-", "63158.378154535756`"}], ",", "43538.18410265078`", ",", 
     "50754.74905405859`", ",", "51386.61109700247`", ",", 
     "27027.21994686097`", ",", "67317.44353739328`", ",", 
     "46357.75709082712`", ",", 
     RowBox[{"-", "29750.963851286117`"}], ",", 
     RowBox[{"-", "25812.730188730042`"}], ",", "11837.49049983255`", ",", 
     "57713.37124309891`", ",", 
     RowBox[{"-", "40840.2054783523`"}], ",", 
     RowBox[{"-", "47069.083798168846`"}], ",", 
     RowBox[{"-", "7566.894810883675`"}], ",", 
     RowBox[{"-", "13326.416908370098`"}], ",", 
     RowBox[{"-", "27213.823868389998`"}], ",", "10519.146490071524`", ",", 
     "76.9098547869266`", ",", "48725.17728432083`", ",", "5174.9878295251`", 
     ",", "34817.922277542115`", ",", "11903.990293401044`", ",", 
     RowBox[{"-", "10711.782233378037`"}], ",", 
     RowBox[{"-", "28579.549351132133`"}], ",", "23582.198938708276`", ",", 
     RowBox[{"-", "62874.68666067623`"}], ",", 
     RowBox[{"-", "5368.244287697699`"}], ",", 
     RowBox[{"-", "27193.205517201495`"}], ",", "69499.75786995557`", ",", 
     "72460.66911200115`", ",", "39625.65658788932`", ",", 
     RowBox[{"-", "13926.22694695604`"}], ",", 
     RowBox[{"-", "325.3770257196262`"}], ",", 
     RowBox[{"-", "57736.09305404818`"}], ",", 
     RowBox[{"-", "59751.98392815022`"}], ",", "8.364533370320068`", ",", 
     RowBox[{"-", "8609.214231114402`"}], ",", "45965.659820982204`", ",", 
     RowBox[{"-", "8732.90877823785`"}], ",", 
     RowBox[{"-", "75073.94852864547`"}], ",", "52648.22178356075`", ",", 
     "11574.39313511502`", ",", "11706.582116360312`", ",", 
     RowBox[{"-", "65415.53828066211`"}], ",", "4242.468318066818`", ",", 
     RowBox[{"-", "14678.350281321229`"}], ",", 
     RowBox[{"-", "34673.517952505645`"}], ",", 
     RowBox[{"-", "42072.25796777215`"}], ",", 
     RowBox[{"-", "64792.45884850611`"}], ",", "2864.2681241359746`", ",", 
     "94308.58276785344`", ",", 
     RowBox[{"-", "3217.975790639793`"}], ",", "27395.174185023145`", ",", 
     RowBox[{"-", "2516.4985522240004`"}], ",", "20189.15871412109`", ",", 
     "17869.276259508828`", ",", "62425.050447372705`", ",", 
     "3321.898017977185`", ",", "38568.80341783802`", ",", 
     "52128.885446781496`", ",", "25109.81985691008`", ",", 
     RowBox[{"-", "34048.04384750477`"}], ",", "3417.8314002137176`", ",", 
     RowBox[{"-", "25808.416966981065`"}], ",", "40046.666754961276`", ",", 
     RowBox[{"-", "175.7160630192926`"}], ",", "47172.157618122`", ",", 
     RowBox[{"-", "38802.04314522954`"}], ",", 
     RowBox[{"-", "1661.7100537750914`"}], ",", 
     RowBox[{"-", "20618.011390832886`"}], ",", 
     RowBox[{"-", "31410.820844360584`"}], ",", 
     RowBox[{"-", "29028.105881954998`"}], ",", "13988.907051597003`", ",", 
     RowBox[{"-", "27007.603728460756`"}], ",", 
     RowBox[{"-", "76669.68557868406`"}], ",", 
     RowBox[{"-", "54317.51389505347`"}], ",", 
     RowBox[{"-", "67545.2130101234`"}], ",", "58033.32135076548`", ",", 
     "46960.40274981944`", ",", "53782.33207627978`", ",", 
     "32589.98723733435`", ",", "45744.79863145908`", ",", 
     RowBox[{"-", "22805.961537941563`"}], ",", "24095.045349021308`", ",", 
     "14361.82300173217`", ",", 
     RowBox[{"-", "1232.7978139166032`"}], ",", "4171.139307917616`", ",", 
     "12703.77195523838`", ",", 
     RowBox[{"-", "37218.95056587444`"}], ",", 
     RowBox[{"-", "26226.49196984594`"}], ",", 
     RowBox[{"-", "33125.43104989886`"}], ",", 
     RowBox[{"-", "13700.730072362148`"}], ",", 
     RowBox[{"-", "45606.98772810513`"}], ",", 
     RowBox[{"-", "53603.51975180816`"}], ",", 
     RowBox[{"-", "30338.367307488257`"}], ",", 
     RowBox[{"-", "42202.19795849749`"}], ",", "43577.56745279426`", ",", 
     "48682.05487590466`", ",", 
     RowBox[{"-", "9139.904667248737`"}], ",", "41646.39351345439`", ",", 
     "39722.24163613641`", ",", "1587.2421302143778`", ",", 
     RowBox[{"-", "44607.902180237994`"}], ",", 
     RowBox[{"-", "71042.88702141511`"}], ",", 
     RowBox[{"-", "21722.801077634926`"}], ",", 
     RowBox[{"-", "26594.634205707047`"}], ",", 
     RowBox[{"-", "42466.06123139215`"}], ",", "12676.441496331803`", ",", 
     RowBox[{"-", "30411.21296782299`"}], ",", 
     RowBox[{"-", "26745.345346610553`"}], ",", 
     RowBox[{"-", "2578.899647388155`"}], ",", 
     RowBox[{"-", "16463.39240263488`"}], ",", 
     RowBox[{"-", "55601.97297896685`"}], ",", 
     RowBox[{"-", "4134.185685710994`"}], ",", 
     RowBox[{"-", "11700.122689904758`"}], ",", "43543.599805091864`", ",", 
     "11666.090878686715`", ",", "67140.74885589328`", ",", 
     "27832.60537244249`", ",", 
     RowBox[{"-", "48957.81812396267`"}], ",", "63891.02263546486`", ",", 
     RowBox[{"-", "49592.94312437778`"}], ",", 
     RowBox[{"-", "20981.9008790097`"}], ",", 
     RowBox[{"-", "41019.34699321218`"}], ",", "43273.75809268904`", ",", 
     "49141.13039768567`", ",", 
     RowBox[{"-", "40068.86177673508`"}], ",", "20449.584891407656`", ",", 
     RowBox[{"-", "9144.26694873899`"}], ",", "62785.56317581857`", ",", 
     RowBox[{"-", "11524.544189454435`"}], ",", 
     RowBox[{"-", "27763.511121011492`"}], ",", 
     RowBox[{"-", "9190.991192986798`"}], ",", "48724.94876933347`", ",", 
     RowBox[{"-", "3357.969464160252`"}], ",", "47008.24003019103`", ",", 
     RowBox[{"-", "12678.10796474051`"}], ",", "35894.4543517073`", ",", 
     "31653.363849008376`", ",", 
     RowBox[{"-", "45105.18230536926`"}], ",", "50496.857870362524`", ",", 
     "22987.47121472899`", ",", "1378.2839765351075`", ",", 
     "21857.50111236116`", ",", 
     RowBox[{"-", "16968.30472703693`"}], ",", 
     RowBox[{"-", "46188.06086002895`"}], ",", 
     RowBox[{"-", "7379.903686780508`"}], ",", "41787.53514817451`", ",", 
     RowBox[{"-", "35637.21922963846`"}], ",", 
     RowBox[{"-", "21892.77383455169`"}], ",", 
     RowBox[{"-", "32768.623574932244`"}], ",", "19137.88045056157`", ",", 
     "19899.957952969176`", ",", "54400.82746040909`", ",", 
     RowBox[{"-", "47346.85478657998`"}], ",", "6753.294550403757`", ",", 
     RowBox[{"-", "64949.49869696344`"}], ",", "2666.2465822441027`", ",", 
     RowBox[{"-", "58235.603593307984`"}], ",", 
     RowBox[{"-", "20926.543141498358`"}], ",", "11458.871320864942`", ",", 
     RowBox[{"-", "23240.83857293257`"}], ",", 
     RowBox[{"-", "50738.863949355`"}], ",", "20760.173017207893`", ",", 
     RowBox[{"-", "55460.10394871166`"}], ",", "23833.558820340168`", ",", 
     "22710.48690553599`", ",", "63534.91278615762`", ",", 
     "22492.405477687247`", ",", 
     RowBox[{"-", "46094.53480975106`"}], ",", 
     RowBox[{"-", "102830.15256279876`"}], ",", "15446.823951603721`", ",", 
     RowBox[{"-", "34284.59884521215`"}], ",", 
     RowBox[{"-", "5262.943260688483`"}], ",", "11430.81718413772`", ",", 
     RowBox[{"-", "21454.630511545405`"}], ",", "48187.58883283804`", ",", 
     "9940.758011669386`", ",", "10244.44123171287`", ",", 
     "52759.961182127554`", ",", "61569.73232700483`", ",", 
     "42440.48076926352`", ",", 
     RowBox[{"-", "9818.579020371339`"}], ",", 
     RowBox[{"-", "2438.297112707486`"}], ",", "15736.07903935124`", ",", 
     RowBox[{"-", "55921.212259791995`"}], ",", 
     RowBox[{"-", "9773.80912525551`"}], ",", "5540.502280992032`", ",", 
     RowBox[{"-", "61076.40069578861`"}], ",", 
     RowBox[{"-", "61099.43375040534`"}], ",", 
     RowBox[{"-", "11508.35345025402`"}], ",", "7105.334515368995`", ",", 
     "45160.41395545622`", ",", 
     RowBox[{"-", "14101.513567977272`"}], ",", "3049.5302035618665`", ",", 
     "22747.26620432205`", ",", 
     RowBox[{"-", "21371.826321211738`"}], ",", "22012.199037372313`", ",", 
     "13190.50576005493`", ",", "6482.347291198613`", ",", 
     "71013.20822265463`", ",", "64110.59430301728`", ",", 
     "92798.09514611469`", ",", "32061.417308122655`", ",", 
     "43230.2904887882`", ",", "38046.14864855338`", ",", 
     RowBox[{"-", "8406.462737049083`"}], ",", 
     RowBox[{"-", "26645.909030194438`"}], ",", "20049.943767645203`", ",", 
     RowBox[{"-", "76813.90924012312`"}], ",", 
     RowBox[{"-", "13493.631739044837`"}], ",", "67479.51253444793`", ",", 
     "38290.95454011036`", ",", "69463.34395750321`", ",", 
     "109867.50393996973`", ",", "113801.23798625905`", ",", 
     "69687.52472571166`", ",", "114974.41218483858`", ",", 
     "128600.89878436846`", ",", "110077.33876033867`", ",", 
     "133604.0549238196`", ",", "107585.34333195885`", ",", 
     "97153.09461919329`", ",", "155059.95949986944`", ",", 
     "114095.06432637943`", ",", "197612.7098687619`", ",", 
     "232280.382586823`", ",", "235652.05978564033`", ",", 
     "242153.60323459274`", ",", "202117.75691892914`", ",", 
     "197544.25437480718`", ",", "188327.72621559954`", ",", 
     "180573.4055507805`", ",", "210081.50305543948`", ",", 
     "177535.28897925615`", ",", "228164.31104982`", ",", 
     "296041.6825362107`", ",", "266722.39506087615`", ",", 
     "271161.69660896296`", ",", "248405.20061058836`", ",", 
     "287999.5232056895`", ",", "322454.45396234683`", ",", 
     "250197.39950503228`", ",", "302156.45122634916`", ",", 
     "217744.61581511068`", ",", "252774.5263695416`", ",", 
     "233723.65236828098`", ",", "230852.8670949265`", ",", 
     "225290.0791008481`", ",", "206817.9709562043`", ",", 
     "213299.84801365723`", ",", "260999.13992668584`", ",", 
     "143507.2722343721`", ",", "176483.59263693713`", ",", 
     "186477.76306418728`", ",", "188771.67411065823`", ",", 
     "164732.7712116579`", ",", "75889.13011906751`", ",", 
     "98693.1729968885`", ",", "155606.97566260508`", ",", 
     "185169.71606307934`", ",", "207079.83174272164`", ",", 
     "112097.11741037457`", ",", "136012.56207304454`", ",", 
     "85240.6418288365`", ",", "64112.20924378572`", ",", 
     "86787.26664708334`", ",", "90004.72407299999`", ",", 
     "22822.006827308407`", ",", "92364.66945916157`", ",", 
     "35463.959960081615`", ",", "81322.022730138`", ",", 
     "53858.140527586715`", ",", "103267.67813017649`", ",", 
     "121563.50432039783`", ",", "108120.0489623907`", ",", 
     "87830.73918746308`", ",", "39546.77956381471`", ",", 
     "91002.06137838184`", ",", "78570.90499775585`", ",", 
     "83452.59583787402`", ",", "40493.07830160139`", ",", 
     "2137.554120818832`", ",", "119984.29447367419`", ",", 
     RowBox[{"-", "33379.20430245068`"}], ",", "87868.94023419864`", ",", 
     "33520.785523613675`", ",", "19067.737890321998`", ",", 
     "57211.10294117013`", ",", "43683.06908179866`", ",", 
     "57273.93795079926`", ",", "16218.172623975615`", ",", 
     RowBox[{"-", "35885.03630181473`"}], ",", 
     RowBox[{"-", "1424.2957814121273`"}], ",", "50501.636740406575`", ",", 
     RowBox[{"-", "3917.722195921717`"}], ",", "17282.208694682216`", ",", 
     "16961.81905950696`", ",", "39555.076220100535`", ",", 
     "40373.52117760983`", ",", "15974.065729589502`", ",", 
     "59714.91919099333`", ",", "19578.294142267085`", ",", 
     "57085.173645857605`", ",", 
     RowBox[{"-", "9303.259817858232`"}], ",", 
     RowBox[{"-", "926.2516104706642`"}], ",", "76683.71626720046`", ",", 
     "61705.63150348972`", ",", 
     RowBox[{"-", "32404.285267566112`"}], ",", "64018.80908554467`", ",", 
     "11963.397718467751`", ",", 
     RowBox[{"-", "53980.34247049525`"}], ",", "64703.812964932855`", ",", 
     "76917.66113406647`", ",", "38334.16721256309`", ",", 
     RowBox[{"-", "23607.461146287307`"}], ",", 
     RowBox[{"-", "2381.220900208226`"}], ",", 
     RowBox[{"-", "41559.14688269697`"}], ",", 
     RowBox[{"-", "27430.46340608064`"}], ",", "27365.41194602427`", ",", 
     "34270.19709776479`", ",", "101407.07366578687`", ",", 
     "9448.624376444788`", ",", "15788.381357037037`", ",", 
     "40947.82244352909`", ",", "1070.1917920140172`", ",", 
     "91575.23774339729`", ",", "62937.39470590806`", ",", 
     "10670.353065575366`", ",", "444.09500254821717`", ",", 
     "10174.195857132185`", ",", "69158.54907662966`", ",", 
     RowBox[{"-", "39908.90001934765`"}], ",", "47396.87251369933`", ",", 
     "28958.491660278527`", ",", "5061.129045201703`", ",", 
     "78823.44443165493`", ",", "45896.340342904674`", ",", 
     "21071.260346696767`", ",", "28650.429849616798`", ",", 
     "39749.11876215387`", ",", "17631.360832348357`", ",", 
     "99869.437633001`", ",", "159050.8859799533`", ",", "157367.4659119252`",
      ",", "112857.97212282261`", ",", "133005.38544847988`", ",", 
     "150785.28134613181`", ",", "69672.03020908003`", ",", 
     "80620.18520516832`", ",", "71480.26541330581`", ",", 
     "129162.17385476836`", ",", "168746.43033830484`", ",", 
     "171626.34450118063`", ",", "204502.44372808933`", ",", 
     "198513.47251812692`", ",", "183161.561746704`", ",", 
     "181044.44772810614`", ",", "114521.56919691947`", ",", 
     "153368.33807314158`", ",", "161116.15815002407`", ",", 
     "180963.3429174359`", ",", "175325.3055196873`", ",", 
     "183197.6553639054`", ",", "206524.59248652885`", ",", 
     "275075.5511019314`", ",", "287960.76141925785`", ",", 
     "171502.97540318707`", ",", "226834.63153015968`", ",", 
     "189438.63228222245`", ",", "194836.7328655961`", ",", 
     "243003.51333071286`", ",", "232733.61952014337`", ",", 
     "308748.5675904511`", ",", "292079.298460159`", ",", 
     "198961.55174779915`", ",", "269023.8486007158`", ",", 
     "208564.10032855775`", ",", "232067.29851872576`", ",", 
     "227288.13538531447`", ",", "206853.81468117223`", ",", 
     "123336.36037908767`", ",", "189003.51480750996`", ",", 
     "151709.90949779635`", ",", "201765.84794850575`", ",", 
     "140110.8026795348`", ",", "173595.8724318119`", ",", 
     "161428.18763467035`", ",", "153188.26770643884`", ",", 
     "117918.66639082346`", ",", "95427.01765969425`", ",", 
     "165894.2012434695`", ",", "125964.94087516163`", ",", 
     "67355.87601239306`", ",", "26189.37912382689`", ",", 
     "91383.60724410761`", ",", "93771.67324530105`", ",", 
     "29750.30560349451`", ",", "40249.52951844533`", ",", 
     "32747.084598781406`", ",", "42149.26220958643`", ",", 
     "65830.73233251477`", ",", "19975.140352159204`", ",", 
     RowBox[{"-", "2628.498855993935`"}], ",", "84539.64810668697`", ",", 
     "3550.1835678809393`", ",", 
     RowBox[{"-", "45529.717635602945`"}], ",", "23576.87151038164`", ",", 
     "53815.61066688376`", ",", "72049.2338858177`", ",", 
     "119845.07876536033`", ",", "31595.758090011717`", ",", 
     "23617.80653485114`", ",", 
     RowBox[{"-", "29348.16950075717`"}], ",", 
     RowBox[{"-", "117142.45596491624`"}], ",", "8555.560686389817`", ",", 
     "79263.4831297903`", ",", "37340.6168181982`", ",", "66322.6420936932`", 
     ",", "56530.53593671648`", ",", "48316.10304055574`", ",", 
     RowBox[{"-", "14354.16220312713`"}], ",", "35860.651060150725`", ",", 
     "22833.76073094909`", ",", "26016.912047099777`", ",", 
     RowBox[{"-", "4273.336338646864`"}], ",", "28962.721642441207`", ",", 
     "86564.72098390116`", ",", "4747.926183723482`", ",", 
     "24979.329382327443`", ",", "33649.25629379209`", ",", 
     RowBox[{"-", "19549.682973780524`"}], ",", "36586.543009427434`", ",", 
     RowBox[{"-", "37200.314560431994`"}], ",", "3309.5577768253183`", ",", 
     RowBox[{"-", "24285.503987838263`"}], ",", 
     RowBox[{"-", "113453.64028139287`"}], ",", 
     RowBox[{"-", "15711.73102315816`"}], ",", "868.259393891228`", ",", 
     "42222.41498913202`", ",", 
     RowBox[{"-", "44766.977034875155`"}], ",", "23298.072191215277`", ",", 
     RowBox[{"-", "7242.674549397953`"}], ",", "44485.66770672535`", ",", 
     RowBox[{"-", "10104.825416502226`"}], ",", 
     RowBox[{"-", "7960.4224962417275`"}], ",", "4280.522044864008`", ",", 
     RowBox[{"-", "18891.41733657186`"}], ",", "12219.31245204256`", ",", 
     RowBox[{"-", "61612.28690745159`"}], ",", "19384.24009259816`", ",", 
     "14199.178023254826`", ",", "54161.64828113475`", ",", 
     "26377.898556756`", ",", "14854.639331193239`", ",", 
     "27922.43089837922`", ",", "60336.80551881594`", ",", 
     RowBox[{"-", "20633.65059989475`"}], ",", 
     RowBox[{"-", "31530.671339167853`"}], ",", 
     RowBox[{"-", "12762.05748198576`"}], ",", "23323.82534117426`", ",", 
     "19699.27526078492`", ",", 
     RowBox[{"-", "51170.47990123664`"}], ",", "17760.780334365834`", ",", 
     RowBox[{"-", "49559.95279787286`"}], ",", "4955.743495436128`", ",", 
     RowBox[{"-", "15314.49435583782`"}], ",", "13348.725011075949`", ",", 
     "32879.75957384159`", ",", 
     RowBox[{"-", "16398.40505391924`"}], ",", "32427.74190967338`", ",", 
     "29488.77830270359`", ",", 
     RowBox[{"-", "1764.0650891183714`"}], ",", 
     RowBox[{"-", "20422.480207917368`"}], ",", 
     RowBox[{"-", "75825.5712109438`"}], ",", 
     RowBox[{"-", "86384.69903049683`"}], ",", 
     RowBox[{"-", "2915.1311552562443`"}], ",", 
     RowBox[{"-", "17166.528864975175`"}], ",", "16660.466706683867`"}], 
    "}"}]}], ";"}]], "Input",
 InitializationCell->True,
 CellChangeTimes->{{3.869040541150055*^9, 3.8690405487376184`*^9}},
 CellLabel->
  "In[161]:=",ExpressionUUID->"87f23444-e328-422a-8b7c-b3d6d69fefbb"],

Cell[BoxData[
 RowBox[{
  RowBox[{"spectralData3states", "=", 
   RowBox[{"{", 
    RowBox[{
    "42389.49233918438`", ",", "90847.22207634126`", ",", 
     "105361.33099361022`", ",", "26658.52443011644`", ",", 
     "31323.800316299017`", ",", "134495.98239860844`", ",", 
     "89684.31437595497`", ",", "46952.71996271164`", ",", 
     "68835.45827304802`", ",", "90675.32773935571`", ",", 
     "22916.395422605492`", ",", 
     RowBox[{"-", "44561.9381638652`"}], ",", "921.974610886136`", ",", 
     "9735.423475126043`", ",", 
     RowBox[{"-", "71169.91375052417`"}], ",", 
     RowBox[{"-", "35108.88368837579`"}], ",", "42008.22829019908`", ",", 
     "21028.84829861142`", ",", "6058.217009115261`", ",", 
     RowBox[{"-", "32217.731195697852`"}], ",", "98429.58584895388`", ",", 
     RowBox[{"-", "21498.526981513354`"}], ",", 
     RowBox[{"-", "32159.652970199728`"}], ",", 
     RowBox[{"-", "17483.111736193714`"}], ",", "34625.8969568016`", ",", 
     RowBox[{"-", "37262.227515251194`"}], ",", "4859.9810376655205`", ",", 
     RowBox[{"-", "11657.250897200902`"}], ",", 
     RowBox[{"-", "54108.51414804244`"}], ",", 
     RowBox[{"-", "11278.605561981563`"}], ",", 
     RowBox[{"-", "57865.350013554744`"}], ",", 
     RowBox[{"-", "21710.54975276728`"}], ",", 
     RowBox[{"-", "44741.42344680733`"}], ",", "77205.93435127562`", ",", 
     "20340.563261570853`", ",", 
     RowBox[{"-", "23104.10892477915`"}], ",", "39904.31207907193`", ",", 
     "84041.0488329236`", ",", 
     RowBox[{"-", "34466.31711028734`"}], ",", "13199.949820556647`", ",", 
     "47517.037199480015`", ",", 
     RowBox[{"-", "83467.62907101608`"}], ",", "37940.017384735365`", ",", 
     "36660.72238897927`", ",", "34988.922108971434`", ",", 
     "15893.343843467901`", ",", 
     RowBox[{"-", "80282.62789240223`"}], ",", 
     RowBox[{"-", "30709.915603822745`"}], ",", 
     RowBox[{"-", "85971.31744503112`"}], ",", "20667.67349864473`", ",", 
     "31617.370729517064`", ",", 
     RowBox[{"-", "36358.12242537137`"}], ",", 
     RowBox[{"-", "119332.97531319942`"}], ",", 
     RowBox[{"-", "11710.14541060086`"}], ",", "37299.60342424737`", ",", 
     "3250.340256086399`", ",", 
     RowBox[{"-", "55597.718218409165`"}], ",", 
     RowBox[{"-", "66615.46848883039`"}], ",", "40472.03042472928`", ",", 
     "920.4278814511032`", ",", 
     RowBox[{"-", "25967.580924390873`"}], ",", "33361.794520048126`", ",", 
     "28772.023512024465`", ",", 
     RowBox[{"-", "106678.09257576925`"}], ",", "22498.890904055377`", ",", 
     RowBox[{"-", "70119.27081522786`"}], ",", "1565.0344579707398`", ",", 
     RowBox[{"-", "130149.06162066029`"}], ",", 
     RowBox[{"-", "34160.32898985883`"}], ",", "41520.981214571206`", ",", 
     "22081.1173380109`", ",", "59149.79273790241`", ",", 
     "28677.47847278042`", ",", 
     RowBox[{"-", "17593.253583092766`"}], ",", 
     RowBox[{"-", "56505.2426125643`"}], ",", "58432.06859610105`", ",", 
     "35141.383729680856`", ",", 
     RowBox[{"-", "54155.51325866772`"}], ",", "7258.017270041002`", ",", 
     RowBox[{"-", "64485.93533267328`"}], ",", 
     RowBox[{"-", "47170.73907502299`"}], ",", 
     RowBox[{"-", "85950.07301111417`"}], ",", 
     RowBox[{"-", "56629.37286053332`"}], ",", 
     RowBox[{"-", "6422.591815101805`"}], ",", 
     RowBox[{"-", "61165.05058430036`"}], ",", 
     RowBox[{"-", "5068.691022206162`"}], ",", 
     RowBox[{"-", "74320.17315357052`"}], ",", 
     RowBox[{"-", "116468.31704259083`"}], ",", 
     RowBox[{"-", "80509.37921512898`"}], ",", 
     RowBox[{"-", "13432.232885492007`"}], ",", 
     RowBox[{"-", "103325.59424640267`"}], ",", 
     RowBox[{"-", "66130.58446555435`"}], ",", 
     RowBox[{"-", "79311.78531766853`"}], ",", 
     RowBox[{"-", "58828.8819252334`"}], ",", "12732.443012176587`", ",", 
     RowBox[{"-", "71586.31825022594`"}], ",", 
     RowBox[{"-", "5577.368056761887`"}], ",", 
     RowBox[{"-", "47597.6014949003`"}], ",", "21988.942129841464`", ",", 
     "17527.26665342863`", ",", "52206.639245345876`", ",", 
     RowBox[{"-", "32384.037245666055`"}], ",", 
     RowBox[{"-", "17995.798125218378`"}], ",", 
     RowBox[{"-", "98511.65199991692`"}], ",", "90757.71208517949`", ",", 
     "120427.08968438655`", ",", 
     RowBox[{"-", "14751.046770401981`"}], ",", "44241.12864715801`", ",", 
     RowBox[{"-", "5893.546284830476`"}], ",", 
     RowBox[{"-", "144881.24033489148`"}], ",", 
     RowBox[{"-", "75778.98580724037`"}], ",", 
     RowBox[{"-", "21064.019037001908`"}], ",", "38636.29187370378`", ",", 
     "5156.243180171833`", ",", "39307.97082355048`", ",", 
     RowBox[{"-", "4679.101699336111`"}], ",", "98550.4029445961`", ",", 
     RowBox[{"-", "5335.132373138419`"}], ",", "38687.4371453086`", ",", 
     RowBox[{"-", "64933.245116172686`"}], ",", 
     RowBox[{"-", "19298.545530155043`"}], ",", "7439.977196976972`", ",", 
     "74509.14636337929`", ",", 
     RowBox[{"-", "76855.09777443793`"}], ",", 
     RowBox[{"-", "31692.350085751215`"}], ",", 
     RowBox[{"-", "23463.35214764274`"}], ",", 
     RowBox[{"-", "13330.876815453077`"}], ",", "23681.011078077652`", ",", 
     RowBox[{"-", "12948.924072578637`"}], ",", "5496.94682724516`", ",", 
     RowBox[{"-", "8137.807566345118`"}], ",", 
     RowBox[{"-", "41202.099383176566`"}], ",", 
     RowBox[{"-", "46747.26117907575`"}], ",", "91632.07104355947`", ",", 
     "12304.13935176097`", ",", 
     RowBox[{"-", "64622.009778442545`"}], ",", 
     RowBox[{"-", "93746.45868858989`"}], ",", "19391.030207429227`", ",", 
     RowBox[{"-", "34208.90107897647`"}], ",", 
     RowBox[{"-", "43032.229158578084`"}], ",", "8175.195600529439`", ",", 
     "65080.20858192608`", ",", "139297.02595403473`", ",", 
     "58831.71455070431`", ",", "83953.80709763787`", ",", 
     "111564.37585509478`", ",", "113311.41699567526`", ",", 
     "105728.55095432143`", ",", "220320.823590078`", ",", 
     "315417.570160347`", ",", "384688.615703576`", ",", "577582.1184632723`",
      ",", "808773.5239757772`", ",", "1.0453372369077714`*^6", ",", 
     "1.569689158637727`*^6", ",", "2.167604336239395`*^6", ",", 
     "2.7717919837288545`*^6", ",", "2.8692970992254517`*^6", ",", 
     "2.3839024609097824`*^6", ",", "1.6836296838604927`*^6", ",", 
     "1.3036986386268355`*^6", ",", "911273.7006248292`", ",", 
     "594785.9226229502`", ",", "441335.56273448485`", ",", 
     "314280.03845403163`", ",", "271959.9863157565`", ",", 
     "81352.48467209621`", ",", "221226.73871967345`", ",", 
     "157155.18982441397`", ",", "59827.04123154562`", ",", 
     "68766.07248860592`", ",", "112432.19536854513`", ",", 
     "50937.446115606064`", ",", "21739.310765830356`", ",", 
     RowBox[{"-", "56275.894804643794`"}], ",", "145143.65015328684`", ",", 
     "98020.36627245239`", ",", "17705.205694452732`", ",", "7502.819944119`",
      ",", 
     RowBox[{"-", "718.4826242271927`"}], ",", "49265.576203366894`", ",", 
     "132610.41290735244`", ",", "35493.75999943349`", ",", 
     RowBox[{"-", "20122.331101865726`"}], ",", "116564.28945793366`", ",", 
     "20951.84443248784`", ",", "53811.28426364525`", ",", 
     "15443.855867825398`", ",", "7921.10459300239`", ",", 
     "71100.96404349146`", ",", 
     RowBox[{"-", "86514.4724863802`"}], ",", 
     RowBox[{"-", "63291.23903802396`"}], ",", "32642.547074024234`", ",", 
     "71553.60158371262`", ",", 
     RowBox[{"-", "71597.67935952471`"}], ",", 
     RowBox[{"-", "77665.37491313976`"}], ",", 
     RowBox[{"-", "5780.662531555438`"}], ",", 
     RowBox[{"-", "88369.1217548796`"}], ",", "131111.20174070683`", ",", 
     RowBox[{"-", "72696.10049102089`"}], ",", 
     RowBox[{"-", "5459.240922901324`"}], ",", 
     RowBox[{"-", "3749.670428561618`"}], ",", "99253.27012213955`", ",", 
     RowBox[{"-", "27254.950054945628`"}], ",", 
     RowBox[{"-", "71949.86425611777`"}], ",", 
     RowBox[{"-", "44421.98088283276`"}], ",", 
     RowBox[{"-", "127230.2310229449`"}], ",", "72968.5409326966`", ",", 
     "63585.822827851705`", ",", "34528.852390695574`", ",", 
     "30877.713927923967`", ",", 
     RowBox[{"-", "1674.7449456491017`"}], ",", 
     RowBox[{"-", "99129.23833426402`"}], ",", "13806.784441179067`", ",", 
     RowBox[{"-", "17127.842952171428`"}], ",", "617.8646815558955`", ",", 
     "30359.884879587004`", ",", "65822.18349872595`", ",", 
     RowBox[{"-", "112200.65041135186`"}], ",", 
     RowBox[{"-", "21700.6141206315`"}], ",", "99325.4484111225`", ",", 
     "97159.92431940457`", ",", "35483.42736182304`", ",", 
     RowBox[{"-", "10628.779420734058`"}], ",", "11867.186579855985`", ",", 
     "93155.24633668849`", ",", 
     RowBox[{"-", "49768.7642166398`"}], ",", "42946.18628964769`", ",", 
     "77559.99635317978`", ",", "40704.308108221805`", ",", 
     "128368.26682829564`", ",", 
     RowBox[{"-", "130764.17127416588`"}], ",", "19596.098273737567`", ",", 
     "4592.215074265895`", ",", "62728.277729733345`", ",", 
     RowBox[{"-", "4548.679468063142`"}], ",", "20195.065021276794`", ",", 
     RowBox[{"-", "54731.30811538679`"}], ",", "30280.124172436965`", ",", 
     "11645.310901570425`", ",", "86362.41981920412`", ",", 
     "3703.5490925418017`", ",", "58789.07345542899`", ",", 
     "48887.856133456684`", ",", 
     RowBox[{"-", "21426.31050740186`"}], ",", "35418.23433959105`", ",", 
     RowBox[{"-", "196.75508583341968`"}], ",", 
     RowBox[{"-", "41470.22510911222`"}], ",", 
     RowBox[{"-", "63648.63551707547`"}], ",", 
     RowBox[{"-", "8120.12526087008`"}], ",", 
     RowBox[{"-", "12273.730605770928`"}], ",", 
     RowBox[{"-", "28987.675565561214`"}], ",", "3200.815179687369`", ",", 
     "42180.94524028325`", ",", 
     RowBox[{"-", "42434.21251187054`"}], ",", 
     RowBox[{"-", "26158.282056101063`"}], ",", "29896.19226526734`", ",", 
     RowBox[{"-", "37951.31018724279`"}], ",", "27673.5148310733`", ",", 
     RowBox[{"-", "14783.37910129953`"}], ",", 
     RowBox[{"-", "10066.896898233546`"}], ",", "86906.61836428032`", ",", 
     "3422.255574896899`", ",", "20566.070602369393`", ",", 
     "14104.573443377745`", ",", 
     RowBox[{"-", "82662.65296186975`"}], ",", 
     RowBox[{"-", "17246.929044691173`"}], ",", 
     RowBox[{"-", "68489.89871049643`"}], ",", 
     RowBox[{"-", "106508.22021945969`"}], ",", 
     RowBox[{"-", "34631.3166752409`"}], ",", "1197.713046218379`", ",", 
     "68689.41954656695`", ",", "124254.04364376253`", ",", 
     RowBox[{"-", "15541.785512062566`"}], ",", 
     RowBox[{"-", "89859.572430516`"}], ",", "5461.520596791025`", ",", 
     "10232.960544409085`", ",", "128331.20362041159`", ",", 
     "105290.81278995385`", ",", 
     RowBox[{"-", "76805.69635584416`"}], ",", 
     RowBox[{"-", "10265.39999183198`"}], ",", "15043.174613021438`", ",", 
     "110955.67526353057`", ",", "20468.79869333226`", ",", 
     RowBox[{"-", "35379.15896867642`"}], ",", 
     RowBox[{"-", "49560.762447933026`"}], ",", "2082.8402594082245`", ",", 
     RowBox[{"-", "144292.0253555897`"}], ",", "9475.063099780209`", ",", 
     RowBox[{"-", "24954.031783873877`"}], ",", 
     RowBox[{"-", "14747.239388364449`"}], ",", 
     RowBox[{"-", "76253.41738318616`"}], ",", "59788.86981189252`", ",", 
     RowBox[{"-", "80961.72925872885`"}], ",", 
     RowBox[{"-", "73089.09879717907`"}], ",", "7095.176663560373`", ",", 
     "100067.36498053993`", ",", "24583.912338585487`", ",", 
     RowBox[{"-", "76490.05325142671`"}], ",", 
     RowBox[{"-", "30927.876677372882`"}], ",", "8333.265964840544`", ",", 
     "131256.80268411108`", ",", "82782.23386052142`", ",", 
     RowBox[{"-", "50496.96765110273`"}], ",", 
     RowBox[{"-", "4698.72039186065`"}], ",", 
     RowBox[{"-", "67069.02613655699`"}], ",", "43885.1209806597`", ",", 
     RowBox[{"-", "7556.0762443739995`"}], ",", "61677.70078717918`", ",", 
     "68508.45349825862`", ",", "48007.26339684081`", ",", 
     RowBox[{"-", "7384.261720062123`"}], ",", 
     RowBox[{"-", "38617.094523832435`"}], ",", 
     RowBox[{"-", "118002.07802512235`"}], ",", 
     RowBox[{"-", "112829.95137245192`"}], ",", "27087.272019041542`", ",", 
     RowBox[{"-", "22518.66068621099`"}], ",", "134330.2381437295`", ",", 
     "34006.66286392882`", ",", "12457.24477669264`", ",", 
     RowBox[{"-", "66226.43619962495`"}], ",", 
     RowBox[{"-", "63008.06476412346`"}], ",", 
     RowBox[{"-", "117942.8101240441`"}], ",", "67090.74592309575`", ",", 
     "5698.736828361037`", ",", 
     RowBox[{"-", "40568.62470358325`"}], ",", 
     RowBox[{"-", "63141.51323549658`"}], ",", "12650.65332269775`", ",", 
     RowBox[{"-", "60142.21846163619`"}], ",", 
     RowBox[{"-", "36363.72850166204`"}], ",", "37177.4659057893`", ",", 
     RowBox[{"-", "45813.04889358436`"}], ",", "12028.305356065439`", ",", 
     RowBox[{"-", "8117.72082538738`"}], ",", "8052.958025690624`", ",", 
     RowBox[{"-", "16378.121615510037`"}], ",", 
     RowBox[{"-", "7852.643883007897`"}], ",", "23769.996488198376`", ",", 
     RowBox[{"-", "3807.923551080247`"}], ",", 
     RowBox[{"-", "48999.71277009884`"}], ",", 
     RowBox[{"-", "60014.81937097517`"}], ",", 
     RowBox[{"-", "92039.62390848267`"}], ",", 
     RowBox[{"-", "109244.79815141662`"}], ",", 
     RowBox[{"-", "17892.18464085915`"}], ",", "10874.82027547866`", ",", 
     "68009.70043215677`", ",", 
     RowBox[{"-", "64240.74675735176`"}], ",", "60840.26547501816`", ",", 
     RowBox[{"-", "11348.535643298674`"}], ",", "80583.6120705864`", ",", 
     "68783.35167526567`", ",", 
     RowBox[{"-", "65649.86598496194`"}], ",", 
     RowBox[{"-", "11072.612796907135`"}], ",", "14036.631822766536`", ",", 
     "19531.853532392855`", ",", 
     RowBox[{"-", "19413.09117830138`"}], ",", "48975.40221893905`", ",", 
     "12440.99181757703`", ",", 
     RowBox[{"-", "86098.05572939519`"}], ",", "46009.92120591592`", ",", 
     "22017.69158636367`", ",", 
     RowBox[{"-", "108751.67982727982`"}], ",", "20641.550263858546`", ",", 
     RowBox[{"-", "118020.98701516556`"}], ",", 
     RowBox[{"-", "108330.6495126807`"}], ",", 
     RowBox[{"-", "39551.68173009911`"}], ",", 
     RowBox[{"-", "47428.14478478192`"}], ",", 
     RowBox[{"-", "51138.721592401904`"}], ",", "85124.59633702949`", ",", 
     RowBox[{"-", "56675.810485941096`"}], ",", "62092.990213341516`", ",", 
     RowBox[{"-", "32096.286509993246`"}], ",", 
     RowBox[{"-", "69732.75968579031`"}], ",", 
     RowBox[{"-", "94062.12529919304`"}], ",", 
     RowBox[{"-", "41447.998058537145`"}], ",", 
     RowBox[{"-", "32063.08570379976`"}], ",", "17888.567177597874`", ",", 
     "113724.41302254767`", ",", "108320.46223237719`", ",", 
     RowBox[{"-", "5305.342756884166`"}], ",", 
     RowBox[{"-", "39948.08491574218`"}], ",", "4255.36840353265`", ",", 
     "29348.324334323548`", ",", "73812.68203869679`", ",", 
     "128072.57777946879`", ",", 
     RowBox[{"-", "13233.12819590294`"}], ",", "10424.714534466431`", ",", 
     "8788.50298898995`", ",", "76367.50159212908`", ",", 
     "42947.61543454079`", ",", "38330.506505425874`", ",", 
     "38352.60593646962`", ",", "54925.558478816376`", ",", 
     "46121.049969161235`", ",", "57498.29113208752`", ",", 
     "29639.023249057107`", ",", 
     RowBox[{"-", "1319.1081701107005`"}], ",", "83900.7706594558`", ",", 
     "376.14066060919237`", ",", "116520.95536008757`", ",", 
     "50167.36460644944`", ",", "24771.557972523973`", ",", 
     "256409.82962985573`", ",", "201797.43424581276`", ",", 
     "233901.89158385977`", ",", "356484.0548090657`", ",", 
     "335100.215685745`", ",", "426324.84563741944`", ",", 
     "558545.403033756`", ",", "721786.7041385908`", ",", 
     "686914.5544435304`", ",", "774221.186431438`", ",", 
     "857686.7479551871`", ",", "688804.0367243497`", ",", 
     "604662.9319491547`", ",", "538574.3326991197`", ",", 
     "391707.7062356684`", ",", "381757.77184583823`", ",", 
     "302516.2590808986`", ",", "203805.78509724353`", ",", 
     "98152.89751741149`", ",", "110641.15016979871`", ",", 
     "139366.35995549397`", ",", "209041.801264874`", ",", 
     "176627.6596042572`", ",", "68327.29812226343`", ",", 
     "24409.330749639514`", ",", "63270.65081175098`", ",", 
     "19477.71855374494`", ",", "70414.38336678936`", ",", 
     "176002.32081988148`", ",", "28052.557506057005`", ",", 
     "32221.589819384943`", ",", "114188.79914267198`", ",", 
     "49762.08345486869`", ",", "29552.785592410783`", ",", 
     RowBox[{"-", "11358.601972528335`"}], ",", "16108.301171101259`", ",", 
     "68349.97104041443`", ",", "82694.89759926764`", ",", 
     RowBox[{"-", "31066.230544264617`"}], ",", "25272.380627843726`", ",", 
     "93949.35681608203`", ",", "17531.930520653317`", ",", 
     RowBox[{"-", "22604.835608510064`"}], ",", "8776.489205651198`", ",", 
     "2464.8186142647937`", ",", 
     RowBox[{"-", "15138.684020410908`"}], ",", "116066.44483511573`", ",", 
     "372.3240863366536`", ",", "14921.507388786493`", ",", 
     "1097.614710841721`", ",", "21824.53054289237`", ",", 
     "54870.03805555708`", ",", "165573.43051200494`", ",", 
     "90854.81068012665`", ",", "50588.03622366846`", ",", 
     RowBox[{"-", "160371.67406461833`"}], ",", 
     RowBox[{"-", "29408.57334293431`"}], ",", "24242.872791282472`", ",", 
     "5188.209074888033`", ",", 
     RowBox[{"-", "104391.28692066655`"}], ",", "33563.82381880813`", ",", 
     RowBox[{"-", "100723.79675296776`"}], ",", "25189.76367332364`", ",", 
     "60660.87472092187`", ",", 
     RowBox[{"-", "80665.62600674466`"}], ",", 
     RowBox[{"-", "13674.829414710079`"}], ",", "61945.57649564962`", ",", 
     "11120.027575997796`", ",", 
     RowBox[{"-", "137291.70918784072`"}], ",", 
     RowBox[{"-", "37437.6812544416`"}], ",", 
     RowBox[{"-", "25636.15547492023`"}], ",", 
     RowBox[{"-", "15251.559131491304`"}], ",", 
     RowBox[{"-", "78128.87225041467`"}], ",", 
     RowBox[{"-", "35667.93281700867`"}], ",", "35701.01325740854`", ",", 
     "9806.526648972522`", ",", 
     RowBox[{"-", "34331.36704101055`"}], ",", 
     RowBox[{"-", "63373.38227102066`"}], ",", "49679.339436117996`", ",", 
     "10307.350952218585`", ",", 
     RowBox[{"-", "45507.40440052686`"}], ",", "78038.42240285134`", ",", 
     "16188.380720604702`", ",", 
     RowBox[{"-", "54109.21425196668`"}], ",", "39671.08008566238`", ",", 
     "104582.1879795239`", ",", "38631.98324500299`", ",", 
     RowBox[{"-", "77480.8713057678`"}], ",", 
     RowBox[{"-", "14716.205905647363`"}], ",", "66482.56382428418`", ",", 
     "48795.03181148593`", ",", "20392.048537786282`", ",", 
     RowBox[{"-", "26127.95907241608`"}], ",", 
     RowBox[{"-", "25036.428952660288`"}], ",", "24913.80597753922`", ",", 
     RowBox[{"-", "46542.00256993798`"}], ",", 
     RowBox[{"-", "44479.534670954985`"}], ",", 
     RowBox[{"-", "9514.678016959493`"}], ",", "14264.73955168152`", ",", 
     "47176.91329162153`", ",", 
     RowBox[{"-", "20369.47680076739`"}], ",", 
     RowBox[{"-", "102210.42181399393`"}], ",", 
     RowBox[{"-", "73494.69424128457`"}], ",", "15555.992014816764`", ",", 
     "22203.485829855847`", ",", 
     RowBox[{"-", "32108.77339376385`"}], ",", "45936.14839107231`", ",", 
     RowBox[{"-", "85218.63254820462`"}], ",", 
     RowBox[{"-", "78125.36597660398`"}], ",", 
     RowBox[{"-", "75868.17291274822`"}], ",", 
     RowBox[{"-", "83242.76867186477`"}], ",", "23731.251383418858`", ",", 
     RowBox[{"-", "128314.54126484414`"}], ",", 
     RowBox[{"-", "29189.258852528554`"}], ",", "3432.6995303076487`", ",", 
     "33877.4308852055`", ",", "11593.576000601299`", ",", 
     "10473.642425906486`", ",", "4381.84782200769`", ",", 
     RowBox[{"-", "26851.377749283`"}], ",", 
     RowBox[{"-", "44085.235463830526`"}], ",", 
     RowBox[{"-", "101631.01189041058`"}], ",", "3889.997126779085`", ",", 
     "45653.8582654336`", ",", 
     RowBox[{"-", "54128.29606180678`"}], ",", "37466.488062982644`", ",", 
     RowBox[{"-", "87130.96712625101`"}], ",", "49249.234143016554`", ",", 
     "76301.55376832132`", ",", 
     RowBox[{"-", "31075.27104207163`"}], ",", "58644.433075536865`", ",", 
     "34961.65965117313`", ",", "156657.60019308765`", ",", 
     "43974.797797604435`", ",", "59449.66793663616`", ",", 
     "57851.97496715407`", ",", "141237.34530850983`", ",", 
     "160999.14740184092`", ",", "37999.67583770142`", ",", 
     RowBox[{"-", "8767.175374853394`"}], ",", "123452.38284028228`", ",", 
     "31225.27643522616`", ",", "108072.9761886078`", ",", 
     "228630.85329812518`", ",", "94961.10058423155`", ",", 
     "148316.0256797663`", ",", "317978.3434798983`", ",", 
     "354587.3897416889`", ",", "374784.5870118445`", ",", 
     "479600.6075019686`", ",", "648656.002477467`", ",", 
     "647719.0573483105`", ",", "849648.8460270785`", ",", 
     "736738.4722750651`", ",", "714475.8329698078`", ",", 
     "640376.0949617836`", ",", "555273.1230792673`", ",", 
     "422791.37494775234`", ",", "348149.22043583676`", ",", 
     "279169.58928943385`", ",", "214054.8238599256`", ",", 
     "172976.47408223615`", ",", "53265.65324883797`", ",", 
     "92814.48412667563`", ",", "105501.37659672827`", ",", 
     "29486.451982100054`", ",", "118052.71337583635`", ",", 
     "64555.457016306354`", ",", "17410.460271907777`", ",", 
     RowBox[{"-", "2306.593084720084`"}], ",", "82055.89617938235`", ",", 
     "93659.23536786454`", ",", 
     RowBox[{"-", "44024.0811533397`"}], ",", 
     RowBox[{"-", "68251.5603121259`"}], ",", 
     RowBox[{"-", "39647.12520764907`"}], ",", 
     RowBox[{"-", "95198.4292118013`"}], ",", "45740.85794815305`", ",", 
     "47287.78172604521`", ",", 
     RowBox[{"-", "40612.09946808307`"}], ",", 
     RowBox[{"-", "15628.3327924146`"}], ",", 
     RowBox[{"-", "21065.01787758323`"}], ",", "31729.63998322666`", ",", 
     RowBox[{"-", "10810.366900599956`"}], ",", "69024.42293768667`", ",", 
     "30308.440663984005`", ",", "34750.64286955298`", ",", 
     RowBox[{"-", "48821.5007790402`"}], ",", 
     RowBox[{"-", "33634.51063327765`"}], ",", "38953.71998252559`", ",", 
     RowBox[{"-", "61845.75288002251`"}], ",", 
     RowBox[{"-", "5181.156387674922`"}], ",", "120068.15946677112`", ",", 
     "57231.552733937344`", ",", "2206.2789744911447`", ",", 
     "121760.15705670044`", ",", "66140.56891002628`", ",", 
     "18924.818646123942`", ",", "2940.8144535023393`", ",", 
     RowBox[{"-", "4482.549321637529`"}], ",", "40499.258922004236`", ",", 
     RowBox[{"-", "30480.146303563593`"}], ",", "7939.217884775675`", ",", 
     RowBox[{"-", "8663.540649352979`"}], ",", 
     RowBox[{"-", "17315.23989533913`"}], ",", 
     RowBox[{"-", "49348.37188741465`"}], ",", 
     RowBox[{"-", "13892.862021000536`"}], ",", 
     RowBox[{"-", "14182.466670474247`"}], ",", "5302.991779377923`", ",", 
     RowBox[{"-", "60506.94550234212`"}], ",", 
     RowBox[{"-", "31145.50668838888`"}], ",", 
     RowBox[{"-", "40823.90061768704`"}], ",", "71099.47763295767`", ",", 
     "23426.307477636175`", ",", "64613.113641905795`", ",", 
     "61878.06202923555`", ",", "1521.9366103725883`", ",", 
     "27010.79866221541`", ",", "76028.80630628162`", ",", 
     "25592.48949445386`", ",", "60987.45519348206`", ",", 
     "89923.3754935538`", ",", 
     RowBox[{"-", "23629.17751400852`"}], ",", "13036.303637926107`", ",", 
     RowBox[{"-", "28634.83218422893`"}], ",", 
     RowBox[{"-", "48618.06332040721`"}], ",", 
     RowBox[{"-", "128169.28525219887`"}], ",", 
     RowBox[{"-", "163146.86757893098`"}], ",", 
     RowBox[{"-", "510.8772872676102`"}], ",", 
     RowBox[{"-", "62608.82360124564`"}], ",", 
     RowBox[{"-", "80189.39829391554`"}], ",", 
     RowBox[{"-", "25063.646330421463`"}], ",", 
     RowBox[{"-", "47172.71179306704`"}], ",", 
     RowBox[{"-", "15208.285290402388`"}], ",", 
     RowBox[{"-", "11012.874402408586`"}], ",", 
     RowBox[{"-", "10414.228351616608`"}], ",", "21303.748646230986`", ",", 
     RowBox[{"-", "100584.90883773797`"}], ",", "37099.336103944835`", ",", 
     "7166.074701253711`", ",", 
     RowBox[{"-", "65378.68916913682`"}], ",", "75121.82284599668`", ",", 
     "69620.63095018403`", ",", "47200.98296935321`", ",", 
     RowBox[{"-", "6985.178929597801`"}], ",", 
     RowBox[{"-", "132316.72245013624`"}], ",", "25857.621983034125`", ",", 
     RowBox[{"-", "45137.208314831434`"}], ",", 
     RowBox[{"-", "66268.40458762759`"}], ",", "10263.012896857732`", ",", 
     "24376.023555430897`", ",", 
     RowBox[{"-", "33261.95564446047`"}], ",", "10366.836413784511`", ",", 
     "93517.47173214292`", ",", "53963.150525350226`"}], "}"}]}], 
  ";"}]], "Input",
 InitializationCell->True,
 CellChangeTimes->{{3.868987325463814*^9, 3.8689873452857895`*^9}, 
   3.8689886129938993`*^9, {3.8690404994660587`*^9, 3.869040500632619*^9}},
 CellLabel->
  "In[162]:=",ExpressionUUID->"4de6db66-8f7a-4c0b-8e56-d7ef83379e8d"]
}, Open  ]]
}, Open  ]],

Cell[CellGroupData[{

Cell["", "SlideShowNavigationBar",
 CellTags->
  "SlideShowHeader",ExpressionUUID->"178b7d05-0bfb-4843-a315-0250efc47ef9"],

Cell[CellGroupData[{

Cell["Two-state lineshape fitting", "Section",
 CellChangeTimes->{{3.816242353215727*^9, 3.81624236336469*^9}, {
  3.8162427233722363`*^9, 3.8162427398151007`*^9}, {3.868985694146547*^9, 
  3.8689856994926147`*^9}, {3.869040311651486*^9, 
  3.86904031213045*^9}},ExpressionUUID->"f2cd33b3-090b-4269-9d1b-\
a518ec2aaee6"],

Cell[TextData[{
 "spectrum at 1.57 guest equiv. \n\[Delta]A1 and \[Delta]A2 are obtained \
independently from peak maxima at lower No. of equivalents (see next slide)\n\
pA1 = pA2 = ",
 Cell[BoxData[
  FormBox[
   FractionBox["1", "2"], TraditionalForm]],ExpressionUUID->
  "ae7f36b0-da19-4efe-98d6-0fb17c453fd5"]
}], "Text",
 CellChangeTimes->{{3.869040566571524*^9, 3.8690405685606337`*^9}, {
  3.8691274675345955`*^9, 3.86912748011462*^9}, {3.8691275122635093`*^9, 
  3.8691275516120315`*^9}, {3.869130069924341*^9, 
  3.8691300880914235`*^9}},ExpressionUUID->"12928268-dfb0-4949-b3e2-\
9a2bab2e87e8"],

Cell[CellGroupData[{

Cell[BoxData[{
 RowBox[{
  RowBox[{"fixParRule", "=", 
   RowBox[{"{", 
    RowBox[{
     RowBox[{"RA1", "\[Rule]", "30"}], ",", 
     RowBox[{"RA2", "\[Rule]", "30"}], ",", 
     RowBox[{"\[Delta]A1", "\[Rule]", "13.079"}], ",", 
     RowBox[{"\[Delta]A2", "\[Rule]", "11.759"}]}], "}"}]}], 
  ";"}], "\[IndentingNewLine]", 
 RowBox[{"fitRule", "=", 
  RowBox[{"FindFit", "[", 
   RowBox[{
    RowBox[{"Transpose", "@", 
     RowBox[{"{", 
      RowBox[{"ppmData", ",", "spectralData2states"}], "}"}]}], ",", 
    RowBox[{"{", " ", 
     RowBox[{
      RowBox[{"twoStateExchFunc", "[", 
       RowBox[{"\[Delta]", ",", 
        RowBox[{
         RowBox[{"{", 
          RowBox[{"\[Delta]A1", ",", "\[Delta]A2"}], "}"}], "/.", 
         "fixParRule"}], ",", 
        RowBox[{
         RowBox[{"{", 
          RowBox[{"RA1", ",", "RA2"}], "}"}], "/.", "fixParRule"}], ",", 
        RowBox[{
         RowBox[{"{", 
          RowBox[{"kA", ",", "kA"}], "}"}], "/.", "fixParRule"}], ",", "M"}], 
       "]"}], " ", ",", 
      RowBox[{"M", ">", "0"}], ",", 
      RowBox[{"kA", ">", "0"}]}], "}"}], ",", 
    RowBox[{"{", 
     RowBox[{
      RowBox[{"{", 
       RowBox[{"kA", ",", "50"}], "}"}], ",", 
      RowBox[{"{", 
       RowBox[{"M", ",", 
        RowBox[{"5", " ", 
         RowBox[{"10", "^", "8"}]}]}], "}"}]}], "}"}], ",", "\[Delta]"}], 
   "]"}]}], "\[IndentingNewLine]", 
 RowBox[{
  RowBox[{"allParRule", "=", 
   RowBox[{"fixParRule", "~", "Join", "~", "fitRule"}]}], 
  ";"}], "\[IndentingNewLine]", 
 RowBox[{
  RowBox[{"plotData", "=", 
   RowBox[{"Transpose", "@", 
    RowBox[{"{", 
     RowBox[{"ppmData", ",", "spectralData2states"}], "}"}]}]}], 
  ";"}], "\[IndentingNewLine]", 
 RowBox[{
  RowBox[{"plotDataFit", "=", 
   RowBox[{"Transpose", "@", 
    RowBox[{"{", 
     RowBox[{"ppmData", ",", 
      RowBox[{"twoStateExchFunc", "[", 
       RowBox[{"ppmData", ",", 
        RowBox[{
         RowBox[{"{", 
          RowBox[{"\[Delta]A1", ",", "\[Delta]A2"}], "}"}], "/.", 
         "allParRule"}], ",", 
        RowBox[{
         RowBox[{"{", 
          RowBox[{"RA1", ",", "RA2"}], "}"}], "/.", "allParRule"}], ",", 
        RowBox[{
         RowBox[{"{", 
          RowBox[{"kA", ",", "kA"}], "}"}], "/.", "allParRule"}], ",", 
        RowBox[{"M", "/.", "allParRule"}]}], "]"}]}], "}"}]}]}], 
  ";"}], "\[IndentingNewLine]", 
 RowBox[{"ListLinePlot", "[", 
  RowBox[{
   RowBox[{"{", 
    RowBox[{"plotData", ",", "plotDataFit"}], "}"}], ",", 
   RowBox[{"ScalingFunctions", "\[Rule]", 
    RowBox[{"{", 
     RowBox[{"\"\<Reverse\>\"", ",", "Identity"}], "}"}]}], ",", 
   RowBox[{"PlotRange", "\[Rule]", 
    RowBox[{"{", 
     RowBox[{
      RowBox[{"{", 
       RowBox[{"8", ",", "14"}], "}"}], ",", "Full"}], "}"}]}], ",", 
   RowBox[{"ImageSize", "\[Rule]", "450"}], ",", 
   RowBox[{"AspectRatio", "\[Rule]", 
    RowBox[{"1", "/", "1.618"}]}], ",", 
   RowBox[{"Axes", "\[Rule]", "False"}], ",", "\[IndentingNewLine]", 
   RowBox[{"Frame", "\[Rule]", 
    RowBox[{"{", 
     RowBox[{
      RowBox[{"{", 
       RowBox[{"False", ",", "False"}], "}"}], ",", 
      RowBox[{"{", 
       RowBox[{"True", ",", "False"}], "}"}]}], "}"}]}], ",", 
   RowBox[{"BaseStyle", "\[Rule]", 
    RowBox[{"{", 
     RowBox[{"FontSize", "\[Rule]", "24"}], "}"}]}], ",", 
   RowBox[{"FrameLabel", "\[Rule]", 
    RowBox[{"{", 
     RowBox[{"Style", "[", "\"\<ppm\>\"", "]"}], "}"}]}], ",", 
   RowBox[{"PlotStyle", "\[Rule]", 
    RowBox[{"{", 
     RowBox[{"Black", ",", "Red"}], "}"}]}]}], "]"}]}], "Input",
 CellChangeTimes->{{3.8689866451525946`*^9, 3.8689866455196075`*^9}, 
   3.8689867500805416`*^9, {3.8689868091737237`*^9, 3.86898683403168*^9}, {
   3.8689874118580055`*^9, 3.868987419246729*^9}, {3.868987526268057*^9, 
   3.868987533042802*^9}, {3.868987780514973*^9, 3.8689878165275908`*^9}, 
   3.868988042348777*^9, {3.8689882686464367`*^9, 3.8689882713317556`*^9}, {
   3.8689883173187284`*^9, 3.8689883212625284`*^9}, {3.868988526177876*^9, 
   3.868988529847557*^9}, {3.8689888891532087`*^9, 3.8689888993108234`*^9}, {
   3.8690534255571337`*^9, 3.8690534309512653`*^9}, {3.8691193517177753`*^9, 
   3.8691193661256957`*^9}, 3.869119398667384*^9, {3.869119468450892*^9, 
   3.8691195430043993`*^9}, 3.869126701721161*^9, 3.8691269119860864`*^9, {
   3.869127584337017*^9, 3.8691275857948523`*^9}, 3.8691277532384105`*^9},
 CellLabel->
  "In[165]:=",ExpressionUUID->"788339db-0528-49d4-bf1e-b6b24cd3af05"],

Cell[BoxData[
 RowBox[{"{", 
  RowBox[{
   RowBox[{"kA", "\[Rule]", "443.46045750616076`"}], ",", 
   RowBox[{"M", "\[Rule]", "2.3120724984193015`*^8"}]}], "}"}]], "Output",
 CellChangeTimes->{
  3.868988281716195*^9, 3.868988323114343*^9, 3.8689885314020476`*^9, 
   3.86898862135528*^9, 3.8689889015092783`*^9, {3.869119370290603*^9, 
   3.8691194073689547`*^9}, 3.869119546673873*^9, 3.869124004623208*^9, 
   3.8691265037495937`*^9, 3.8691266093798056`*^9, 3.8691267029270477`*^9, {
   3.869127572708547*^9, 3.8691275945287347`*^9}, 3.8691277552712946`*^9, 
   3.8693863693057284`*^9},
 CellLabel->
  "Out[166]=",ExpressionUUID->"073a0426-52fd-4c48-a9f3-ac1ba4cfbc5e"],

Cell[BoxData[
 GraphicsBox[{{}, {{{}, {}, 
     {GrayLevel[0], PointSize[0.006944444444444445], AbsoluteThickness[1.6], 
      StyleBox[LineBox[CompressedData["
1:eJwt2Xc81d//AHDZCklFEd09jYiW4tyIClHGh6RhlFJJw0zSMkuiIS2hkJWd
US8jKzN7ZO89MkL63d/7fv+593Ef9/E+r/Ma93HO83HxVg7HbLm5uLges1/+
/30q6v1NQy4cONV7XrG+XA9ODvP7/vDioCftwcDzsD7kn5ArlSiEg6JMay3D
5AYk5iLe9p8oDp7X2ur+c5xA5IymTJH1OJh2qer4Y1AGn27Lu6VL4mB4/JXN
He8B+PZtxvTiFhy8avb7naXWBwd8D27aiMfBvamEPPqDdmReIjpbRsbBjYMd
gT/yq6EjyDr9GgMHqqeO6fBa9KCZanowXREHB0ganvHzWeD68pbxz+04cCyy
ehtxbRgeNmsp+ezCQUxF/SobJ0DrI0Knt+3Dwaq+VNWayjqgdp+q6mfhoNT4
yinFgkGkhqfEvdLGwV7Pa+YmWhOQN+x26YAuDhTWe8HEnzRUT2cdXjLAgexW
S8FT0iNgMfN0TaQxDsq5G1Ql9F+Bg/KJQXNz9npj35zurepAs0tJMdwncTDk
X9S6caYdCak5P8i0woHr+ge2Jy82oUDecp0z53DQrv7A4cy5PhSh+YQkeREH
M2P2ZdmffiO6yEDftys4iHXoC5Ww6oR9evH5N27g4Gu3c4P7j0eoYCP3PVk3
HJhfqvE8se4qNBqXnK67hYM7ej23LemdyFJWhuBxFwciqtkWxfMjyNGyZ0XZ
BweWvcZl6ufq0TxlF7QG4ODD34ePzY0nYM3ZlVdBQTjo1brxvKQoFwUpGp3c
8wwHfv8JBZ7WrIGoy5vVJl/ioF800eXL32b4Et8h+eEtDiKMP14dma1GGs4q
zUci2etHLPs9eNAORumLabwxOPjFnfgsULoHmj0NnOPjcXCJXnNySq8djX3d
aGydjIMzz+4Mdf3IR9d8LmwUzsCB2eejjuvY8+FdvG06LxsHdvYXp6WWR5FI
0P2UC4ADZ+vw96QtUYCv1n2M+44DTR6yntPVVvQx9N3R0lIchC2FVn016kTZ
TWcVPCvZ82FZmniwyRlY77MnqLU4uOnVmPj6XxuYdHmV/2rEwdV6fYtrKt3Q
Gtvw8EEbDhJrRsf9eephYujVhb1dOGjuOrd4WaYF3UiZYvb14UD5vMLN5wDI
dzpDMGwYB9JB5eMvG9vRa6VbfYYTOODu2HHjPrkGEZd+fvgzgwOqOqnMuyYX
du4JvZu4gANGg1qfk5ET5PKMa5n9xcGnCBe1DW87oWZ/Kl6UGw8HjUcqBGJ+
wn/CQj3p/HgolXmdErRpHOx1q75dXIOHK1c/h26Q/wZTG0heG8Xw8H4iD33h
GwM+42HLHxvwIHL3sHiR+DT4y2hsvb4ZD2fvuZpErJqEtyf4lumyeHhlMePs
5twFZMrx3J8EPFj5MYTCHnah3ba4lz5UPCzpR9VWN3XCN4UbFkpyePBtp3gV
t7VD7SW1XQPb8JCz/EnvB6sTzHc+/hOoigfHAUnNtUNX4JKTacOBPXiY8c/N
mhauA6+0LSlL6ng4wf+kds/sAAh4Ol6P1MTD/nXd5862LYH0151Hjx/Ew1+x
91o75/og3DtAnEcfD5VFJ6cjNZMhrejYROZRPHyYFSEUv8gCtccfk86Y4kGU
2yZhcQKQQdWlh5IWeEBRjko7tL9B/Yv8I3CK/Vm22H0Hbz0aavRhOtngoXsN
pfr5vhZwCP81KnseD5SBthbutR3obmdEad0lPCxPNNgdupECQrELfh5X8ZCX
GYW3K/+KZIa+ntvujAfp1lABSUo2RCSvp7e540GWtOvMrqwfkDHVzPfkNh6e
hJLCz61qQPuyFYr33McDT53siOLoMBxd/B0x6YsH48Z3cVWnm+Hs7uzbHx7h
Id2lpEJYbQqNcIvtNwjGg6FxnMPrX/2Ia3+DLN8LPGxM1r1iHZeP7q9hdsa/
wsP2LpsvTW9L0MvDUznW4XhIlNTK+RPVjbZu0L4l/AEP6hfdddYL5IGKkbBF
fiwemizf/XdF5Cd82XJmi30iHoQop8Xi/8tHlRbUP7hUPLztsfOgPO1HRuSb
WaWZeFDjV9wfKj6I7Gz2P/fMxQPR95b/VOk0jMs/N6Pl44FvyGenrnYa4r5k
qdpehIeRPbTQxtAZ5LMjee7BDzx4RiSVUtY1oVc3XGr3VrPnx4mP0lw9BASN
ipC+Ojz0BwniPEVq0Y5bwY5hzXi44W33dZDSiA7nmh852o4HcckIi8hnRaj6
QcLaxW483Ky5YBAoW4t6v18fTRzAwzCXUo9/SxxcCCyNNxtlx1dxy3i8EAO3
KgP9RKfwcP7ZpxUD9u+d90WvbsYsHv5VbnI6PtwHmxpjaZcW8WDd3VL43mMa
3rz7N7TxHx7wwdr383QrUXLH96IfPAT4vXxn07hzK+yKkfK5LkgAsW/e+Hen
S5DeYKcNQ4QAZ5eqwmWiB+DnZ1VK7ToCJBn+m9wfWgL9k0vcvhIEcHh6z/9h
2hRczDIsVJImgFftrB5X/0+4/UcifGArAfxkdqKMqUrgL7C3ekwigOR0+fJR
rh6Q4lbW0KYT4MvF3EM77VuRAmtBelmeANseBlZpjX6H1NX6vyKVCUDyYRpe
HO9CJYfWZx3fSYDOijm/9YVt6Mh6O3eevQQIFjCIeV04iayOKZh9QQSYKNhr
dnjXZTQofXez1QEC9MGkzSRvN1o+fmhO8jABruqo90uRRtAd0psMOEKAyeCx
5t6oT/DM2ibEyYj9/Nb3FxmG47BF/ovJVjMC6DXpGTantcO2i57K9ScI8FBW
sKuprBPSVetmPM4QgDZaO2WeHAdl119Wbz9LALceW5rMYB4Yqk8EtV0ggNnD
uNOlO54jG4+0y08cCCDyXU07oD4dDWuv3qZ2nQBcxWlvmg/Wwsr9auEpFwJo
DlqIpJPrkfj3Z0MfPAhgkBX/4mdlPXrxaCTW4A4BTOOJfae9JyGu4rM3nze7
Xi3/3Kfsv4Pyc/5DCf4EuCLsbqhGnwDthnKyzWMC7LxTOayhXozK3+IHhJ8S
4Nd5LnOXrAzobB8oyA8lQG/kwn1ptXE4G733vv0bAohfsLme9r4H3Aa4rfAR
BLDWU9E0PFKNuD7/Ryz7SIC/bncz58LG0IZJGa7bcQSYzVdG9xLr0MsvV/No
nwkg/eceT+/cACQs7HrTnkaA5dHyt2lb+kEl/+Ep7yz2PB26KVOw7SccXGW8
d983AvwQ21Cs+K0fVZZF/+0rIEDk6VMiDoIt0C3k0BJWwu5/fKTvHG0AzR1U
zThawZ6/9lT56IguuCnu57JYQ4BDetfxP65VosdHDU2SGgjg+sHxn7prHpKQ
jpIwbyXA5dIQ5w6FUcQ4bj8j2snut1vfYdzpZpREhNSMXgKU6u9nLK10okKr
B0GXhgiw/ayR0gSuBB2Waz0mMf7/60/YBwdUo5P24Yrl0+z9a8sU5oUA6lWZ
m7w+T4D0zqTmr3Lf0MK1nArGMgFuLCh7j6yqhVv71gXWchEhZKTvmpVmAzy5
2Wjvy0eElEDtByv+XbBJW05eeTURgsUDtDI3piK5+9NCg6JE+HhT94TqSC5K
PqLz4/F6IlRz9bj/5a1CRQ9ForU3EaGu57C6g10ztJTX3lveQoRRhaiitM5m
dPoZTTsKT4QPSTYbRfun4Xr9OMGCQoQkdWXr/SUDaPGNZi8PkwhCy86QeW8Q
RNuF8r4oEsHGJfezUlouhHw8ecdKhQgX63quRY8toeh+0qlNu4lwSA23TcJo
FikkueLy9hHBw69xc3nDOOyf0PjrtJ8IAurM3gP7+1BJZsjXrTrsfHaihf9K
BlHb/PGwel12PH3pR0aSQ8gqL/HELUMiJPwLW19p04KcuJx2q5gQwT42a9N/
DpNoubRssc2cCLV+Ensy3/cjMaGgxicnicB3JDcxV+QXPPvZ90LNmghtd85n
K6g2Q+y6uBtT54jwrSa55KtsMfpqePXYx4tEkFDd3cVk91tLqni9oSMRbE11
gvmnesDM/OEknxMRTDxdE94v9UM7oftzghs7H1cj8b5HuTB9JvqRjScRbvcg
S1WBMnBh/jUQuceuv/v+rOvBLRBwoUCuwIcISqWK8MS/EImrbBq3f0gES48n
a9X2GCHKtfYy/BMicDMN46LKBlDc3u0BZc+IYGxo2728IxWB+x+722FEoCrp
3d3H1YW0Dxxh0N8RwZk8kbeiUYyO39sg0BFJBJbcblzvSCF06p8v8Y4hwvsP
QbSewVb4HaAYtS+BvV/789kBAo3IzfTe2f5kIrhXbf1jkjIOj54e1nyVQQQH
lwhf9YVUiKgTwx3LIUL5GyWq/qMWoL2x7VoEIsho7MXlzE+ifb+YX5O+E4Fc
mpBaljSFCj7c9jQvI8LMy0JuVfMe1NinfWJtFRHWioQKy2z/AZaJYTKZtUTI
WpDVEzS9Do7jZxYvNREh3V1vkVtpFOYz0rMlfhHheI/pzX9yY7Bm/uaL8i72
/H9QlI3MwqEgqDG/0U8E8cZR+7BqgKh/z3cwR4jg2otk0hz7EbN0dL52ggiO
tk3HrovmgYZgSp3vbyK4nZKT32o8Dd9rBJ4p/yGCd0PzJoG0IdQsVnl18C8R
5k6iY8phRehUC0EliJsEq2ZL7xz+VYSubR4S0xEgwZLli91TkxPgbZY4tryG
BFssP/c4P0lCIgTexCgxEvh95m2Q+1QO+DNl/hYbSbCBsC5423gnfGRs1eeV
IoFU+AGWoH8vZJ/vo2fJkmB6bU+CaMQEsLbvGbEikiBQIkjH9/QHZHKVq2QT
jQTuVrxGh/jnUauaiW+eHAkMPtW9nCHGwISb9FlnJRI4TzaRfwD7Pq11hYrb
QYK25L37/0VHgO/dHbwNe0jQeeAU7XBGLVqr7//9lgYJBk/sTTh6jX2fDjj6
XkWLBCuVmq/x7uMoxuSD9a+DJHCi8JT+mIlBuSEXUbA+CS4YhaZtru9Gmifz
Vu09xs7XI8Rky/Uh9N9r7/YpUxIIy/q6XL/fhOzb9LM/WrDjdSmfW/WuEzDv
nibBq4lD8TEpsYivz86c35YE5drPEqVUmgHz7nkSkG6LmtY/7EFvx+7O21wm
sX/vK8tDc7aAefcae7801TX3BQfQ7rk3TwucSZAtdfUMa7qb492bJIjfbbqp
cS4Uale+bCd4kSDh9bus24Q6wLx7nwS/S9J9UuPa4ZJAfc1tPxJ4SH8v4jdv
A8y7gSS2h7Wkrh/7gQTEJh06gknwMflmRP+pFo53X7DXO45faMmYhvBNa0TV
X5NAYHWdY9L9YY53w9n56XvYBXtMAubdDyTwPet1kGE6ijDvfiJBxzOjHuHx
fo53E0mg4HDyXdn+YTRkJ0D9nEoC6dt9Cp61HQjz7hcSlAVaP9ps2o/uOhK+
r/1Kgl0ODb4eBxoA824+CVpD/vXnezciGbd91peL2f0YljUbEi7neLecBPbv
8HPbNIMh447ZqopqEuzlT4wh6iYhzLv1JDjfc6mqu6oEHfW/9pbZQoKxrUL2
J+W6Od5tJ0GOpMPNt6+aYST40T6/HhIco9F/xMt1AubdQRI8aeW+ZplfBvdf
xbQOjrLzX3AO69Dq53h3igSa/pXhV+SGYWtUoavOHDue1rzX83e/ON5dJIHE
2ngT7bBejnf/kUCu4AlNWacPVYxG/bbgJcPSFv881vcBhHlXiAz+I4TymeY8
ODcLT7JEyED2jnlebtLL8a44GcZS3bN1bHvQqpXWbZslyeD1bmlyvvwFwrwr
TQa6ZEz7cnEfhPHPVzrjyCB8cp+SgtkUx7tkMvTiWrVSdtSD6lrxSw10MsT7
1D6LXmgGzLsKZDD3DZtl5fRClaT8GtXtZNgeM3NnV34Jwry7kwzpZZrhFcm/
4DzuYEzwXjJ4f6JJmcq2cLzLIoPMlqdvysmRwEO31pk+QIaRya0yzeurAfPu
YTIcLo0kaFBGAPOuARlED272VaQkwecrWvn8xmRQv6efuraliONdMzJ8vvpS
aYZ9Puq6njpta0mGuPih8DWlRQjzrhUZlI4aLunaTKI+L7eVgrNkCBW9+JWi
0Iow79qTYUFfXCFrYAA8/Z6+IlwhQyz35S+nlScQ5t3rZKiTW68gu3MQNgcn
7fFyJcMGB65oV486jndvkeHgnSApe4FeSAn70dRxhwxmobr7d+H7ON71JsPl
wp1ykSsDSD+y30k9gAypFXHBYY97ON59TIb+k22XbRdq0UDcqo2vn5Khweg0
k9CWx/HuSzKY6PryKUePI8y7b8hQzc0VfeBOETz93R34OYIMjAGV9M4trRzv
RrP7a3++49ZMHij+/SsvFk8GU6+jJ96wz0vMu5/J0LIvzHJSLRZK+TaXX04n
Q9APowSB3/0c72aTobK7tEakoASsRVUuVHwjg8tzYb/KB10c7xaSYdhc/9B/
Q+3or4SBoFwpGVrXXa0n8/cD5t0KMgz6x12Tjh5Ez7de+OD3kwwvf56htV9t
4Hi3kQyucV/LCL5PkTLtvtZQKxlSQnaLnzarR5h3O8lwoy7q9von1VC+7V23
Th8ZNLIfT3s97Od4d4gMWwx5zQZqczjeHWfPt9jEVsdzvcjNxcvyxAwZJjvG
eD6e7QLMuwtkWGXh9UDpTD1s8Hq1lLVMhuALRr/Xc3UC5t1VFBg10Dd3SfqJ
EnwzQjfzU+DywmaDv5drEebd1RRwRY/cpB4Po4NPfu50WUuBfKvzxy1kBwDz
7gYK0L99PKd7Jgt1vxyrb9hEgWATo9nE9AnAvCtDARuSALpVF4luRgheVyVQ
IGfoveE1h1HAvEuhADGwLv+9Qx1IxBHFQ5gUeCfv6O1wpojj3W0UkK+U/6Sa
3ABJqepJ0yoUIMm6RlkUDQLm3d0UsC5MF1+jXcfxrjoFwjUCjO5uGIGTy1uZ
ApoU+M86vcBau5HjXR0KGDfcoL+Vb0ALvGqltnoUGDD0V/3FN4Ew7x6lgGei
2czm+Xr0RMT0XKEJBcpN6TI1Xv0c7x6nwPWkvivdUn9ATsKRj3iKnQ+PhvN5
5v+8a00BZYdcenBuJxTJBkR42VEgwtDHdepRKmDevcSul61HqJ1RETpN/cjq
dKRAzSb949EzdRzvOlGgaC6j8ao3+z6tmN+h7k4BrrwH/GcuFCDMu54UONmp
47aLuxCF7Prl8foeBez5VuWv5A8hzLu+FJhfvdthp9g4x7sPKbCwy8lq7Zde
tP/214XPTyhgMGIqc1i+ADDvPmf3k0jb+kI4Atp8mp+JvaKAKWFOZnVOJce7
7yiwRbi+jHJkBJyCfqs4RLH7+fxC0IBEAWDejaWAQvLNp7cj05DYy7W1FQkU
cP7j+TPg5xjHuykUSPY+2HWpfgxi3zMc5TIp0PuudZ+8WxHHuzkUaAotf2+S
l420Ph1Y65/H3t/drRoiIv0I824Ru1+OL3Ly/H5Ae8rp+KEyCnSdaHRaW/uR
490qChxt8RCq2dGAXHLcdQ/WUUDK8mr37/Y6jnebKKCkIZAr7Pk/7/5i17fx
aw4qKEUUXsuiE90UULu+ftDs2BeEeXeAAho6XcZGplMIhF1sskfY+8335q3V
n0CYdycpkDiecb/r4xw6vjGYW2qWAmU4+bTjBh0I8+4fCnwgJeqWSveh3zIJ
71xWKHDxVVZeYXA3wrzLQwW19Pk9avYAjyil6o0CVBBeCpB342sBzLvCVPhh
l3T2Zkgtoin2tqmuo4LYKY2AdpjmeHcjFZ6r1LZVHy+D/J3/3EKkqKBx7L/t
Lq6TCPPuVvb3Kc/9TyZ3oxNIavMMkQq7njbfvjE7iTDv0qjwxIIolvlzkeNd
eSosxJdVBpcsodU+S8ECylRILNW2deGZ4nh3BxWk8AYv+tcto8jHEspn1dj7
y7A/88j2H8e7iArLs4H29R2LSD1UqbpQiwoH+92v4Ay4WJh3D1Fh4sOhWxu1
FlFTuN5l4hEq6F0IvLsuc57j3WNUuKUlGv92jJt1Nfac8J3/qPBvk7vAVMsS
x7snqHAuriredqsgSzjlTmznaSqQE3zXFhwXZmHetaVCde8VN1yhMOtD9uuD
Gheo4BF9sVYvUISFefcyFWbuMEUV4gRZqDCz//U1KiREzwrulxFkYd51oULV
1sNV+/7yszDv3qSCuV2Q+shqftb4mpdnkr3Y8cZZ/MJRQizMuw+osN2izmDx
Ex/LZ0PaPzF/KhCTBDwILWtYmHcDqZD7fTjrwzpxFkGm+rVDCBVeNfiF+OqI
sTDvhlKB1mZU2h8gxsohj6hVvqaC1ZfmlzHHRFmYd99TwUmtQHIleB3LVIG/
Re4jFWy9WqvNE9azMO9+okL+Z0XlT36irMkdeBf/JCqk6IhWKjmKszDvplGB
33Xb2L2Q1Sw/jb0Sw1+oMKe2aodKqygL8+5Xdr3bhHf98hZmkQ7+l3qwgF1v
p6oJioIwC/NuMRVk3v0LN7y9hoV5t5wK2Yn3CtdqCLF+Bu5StKyhgrVVdskb
odUszLsNVGjrCpLd3baWdfGFUUV2CxUGd/jKv7y3ioV5t4M97w6ZuVv8+Vj8
4ZftpXqp4GubJ3W5gJ+FeXeQPX+4EBuZNQKs8BhfIdcxKvjwOjL7pXlZmHen
qbA7e36DuPc0UkuO/Ng4R4WPVi8Kj21a4Hh3iQoUZVplxgo3qz7r24EdXDR4
reOZ9fAlPwvzLi8NzmTZfVTXEWI5FLT0hAjR4ErKUOe6k0sI864oDbipOE+b
l1wsofJZrxlxGpw1HNfyq/qNMO9K0kCcH5fMf2QCYd7dQgO7bEUtlW2zKGN9
47IAngbjQRVPdf/McrxLpsHTylaH24ca0NEt0y/PMmhgUCWVXhYwx/GuIg1u
q6xkrBh2oRGSyO7v22kwqy1l+a5lBmHe3UWDyLTtnlp6w+i+PK2RuI8GVIG3
zXt2/EGYd1k0mNNMXpcZ/xdt3aF54442DeJLA0pu2y4izLu6NPiill5r7ziL
vqifXN9lQANGteK0mUEPwrxrTIORvnNL73bOISMd188a5jQ4MNbulqAww/Gu
JQ0u6D70KT31G40ZhBi8saIB5cRVr/ffezjePUeDepMvadIp7xDmXXsa8Agw
0nl1/6Kw5zfKkq/QgE83yvesXifHuzdo0MazfU3VtVmk+u6x3To3GnRc4CZu
PtmJMO/eogHL+MXuiTc/UVX0J/4rd2nQq6Oraz0xwvGuDw2Q4IiqlXEfOv+5
KLIygB3P9jOP+vwIwrwbRIOeNr9NEvFViCera7/8MxpYXbSih9/v4nj3Jbtf
gce6FFjP4HX+cqf/WxqUXpA/ncq+n2HejaQBbTqmwDEsAXb+kPQcjqbB10lk
8bCzmuPdeBosPHaxv/64GtXUKsscSmbHI9hesTLs4Xg3nQapsTfjk9J7ON7N
pkFUfu15we1VyFN6wwtLYOezh+eCJW2M493vNDgtsaf2iWwt2kxS3JFTSoPJ
PK9HUR0jHO9WsvNjpLPCmfmQIne4TqqWBnHp5no80wGAebeRBsEv6m5kZ04j
fVXbq65tNLhRqa2qgh9HmHe7aFDY+5MlHtUBA/tuizX1set7UqDXfP8Ewrw7
TINVx64MJlsWIy/tsIQdEzSQTbw362cxDJh3Z2gwJljFs/h8AkkbpOs9XaDB
K8NVIceLpxHm3b80UKdXmn/P6EZp/9UMz6yiQ2yG/d1fIo0c7/LTgY+3frPj
y/dgcHrU59gaOrj/p5nSe7gXMO+upYPOomP069IWwLy7gQ4erccsj39pQX8/
VvCc20yHnIW3R4qyOznelaWDpHyO/FTeAnqeNBj+nUCHM/uCRgyu53O8S6WD
xOcj1dsaKpHSFx5EkqODj+SNo24rPQjz7jY6HFfE2RZmPkY/8mTb76jSQZOv
vOKaxRzHu3voUH/wcrhc9jiyLdt9s0udDt/TkJJ8YyHCvKtJB/HjNvj7ee7o
309jKXSQDumpTes2dxQgzLt6dHAK5i21655Eoa0OmW+O0mHl1Gz5q5s9HO+a
0uFWc/hIGGkAbe/1M/17nA6suBPOb3XaEObdU+x67ZYWwn9P4XjXhg6/LW22
OKvPoC7mxZp15+nwrkKid/X5foR59xId1irdj6kOrkPuKt4OV67S4dn8xzth
i60c7zrToe1Qf3mEXQ/auO+9SJU7HboDOyUbd9YgzLu36aDo5M/VeGYBJR7I
/SR/nw7W0Tcl/rvAw8K860sHYcFtWdmqPKxDR5oOBTyig3xM9cO3D5cQ5t1g
OqjxnN1ov5eL1WM6MzD8nA4vziqj1XbcLMy7r+ggdy/H/Tb3FPI4JfrgUDgd
qj+HzuUnzCDMu1F0KOIjaNy7NoUk7eik6Fg68E9Kl7z3+cf5fzeRDgGqJo5G
obwszLupdMiv9807NsPL+p64+m1OJh24DPMCUuYEWZh3c+ng8DSj2F9NkHUq
k7xPOp8ORqI3bpVb8LMw7xbRgek6HRKxmZ/1B1Cr6w86vN9zWTp0dglh3q2m
w1zSqdT8TG5WcKmFa1MdHYZpvZpdsTwszLvNdCB66n6VkuRnyf90ktzZTofD
R1Idh8/ysTDvdtPB9rKi+tgJflZxS1Da0wF2fsHnc3tVhViYd0fpECRmrCJa
JsY60xNn9HuSDhc9Pq+xZp/vmHdn6fBR8V2F8wQva2mkeOrYIh2UE0+JPE1a
w8K8u8Ke36Uh0dmtAizMuzwM2Bcx2BZVIsCK3R5z8ZwgA1bw+tJtMSIszLsi
DNi0WPR71E6YpbW3cHXROgbYXN5xQLlJnIV5V4IBu/zeKuXWrmO1a3VEk6QZ
IAiL5wMOCbIw725lgMCzeRtPezGWi/6i9l0SA9avda14d0OIhXmXzgBiqaW1
lLEwS9x0Y1+XPAMM+7Q25n1dw8K8q8yApUDnewpIiBV3cttdtJMB2W1bCu9v
WeF4V40BZmeNZE+IC7C0z+ni3yIGNBd/0J64x83CvHuAAQO7Q0sUwgVZnQ5n
v/09xABXjR57J6lVLMy7RxgQ7p272L6Nj4V514gBlDDt2+GpPKxHGTp7xM3Y
9TigSSKkcLMw755gwJOLvjHDpcuIfTI0XTnDgA0+Jge36c1zvHuWAciX/EoJ
8bLySzycqi4wQESmVqQKVjjedWCA0hMy71fHSXSi5sUGhesMsHv6WNMsuJnj
XRcGjL84kOFqMIfmmlOSAzwYYP3r1fes3jmOd+8w4M3sqsBgkV/ocXel4cgD
BsTGVk9t+9iDMO/6M6B11boL3xc7EGNkaPzQYwZUWPDZRIf0Isy7IQwI0Huf
YS8+iQpneB9GhzLg0lvvpRKvWo5337Dr+0Dkwj+fSI53IxggKht1MiviN7qq
1i+Q+5EBTothy5Y5nzjejWNAxGT73A61fhDWWvVB+jMDatxqi3byN3K8m8aA
au2nfjPaw+iD3hYttywG4ET/5a5/PoUw735jgL3z2/1H9/9FyGRnd1MBAybn
/e9NtrQjzLslDFA8rvXmmlgjarE8dntnBQPkUjc3r45pA8y7NQzY0R6uey50
Ga6fvST7rIEBZSZPCovTgOPdVgYE6fdnzZvPIFEHn5zfHQwIu/cnJ1itm+Pd
XgYYC/FqM5QmUbRzxHGjIQZAng3l6MsRjnfHGEBIk9a7+3yA491pBjCviRds
ECoH02/36s/NM6Bn0836kDtdCPPuMnv+2qoTr+g1oMnit9eKuJjgUb54co9d
M8K8y8eEGNxhKdPPSeBXnbWOvJoJm4utFRMOtnG8K8oEnQsUX13CLCI11yfe
Xc8ER6vTUmP+yQjz7iYmiL0O3VBv04S+dk3qd29hQr9Q4Hba5U6Od/FMaIpu
TLOXrAWz4TWjiMIEnyMmp4/+6kKYdxlMWLW6S2w1oxumpyl+bxWZYP9oNESm
NYbjXRUmZKuYsk5nNELAEou2sosJsSnP1VuSlwDz7j4m3EhnPPmVWAmYd/cz
oSVHat96gj/ao0mMENdhQvGh5zoVr3s53tVlgntku2ZHax/U6aqzHA2ZwBwo
fnMPGjjeNWHCtxmtxLjDOXDZ2LyjypwJz261WKZl/s+7J5lwzFXj4/mcAhC0
vO6hYM2EgdR02sVN3zjePceEOcfsyPuZSei9baD0w4tM6L0WmdZy9Sdg3nVk
gmLqpZWPv4rR3suxX0ZuMEHZ10zBd+M4x7tu7HqbxVuuHf+JGpy+/3fYkwmp
es6lz7J/cLx7lwnCGzK/qlwdRlc8O2ejfZhAU/7t5ZrfzPHuQyYQC17WH+Wp
4Hj3CbtePxqCw7RakWxx3pXcZ0wwt60q2uw0xvFuGBMScy9FnKfUQWZVm+iW
d0x4/WjXfGxZO2DejWSCa1OQhcBYCRxrmo9zi2FCR6n1z99FDRzvJrD3e77j
dc3eWjTaKa7bnMyuV4O5hcHyIGDezWCC/sN/k0pmNejBkPzQzhwm/J476rGi
PAiYd4EJfQ8yTL5apCDc9EHvZ9+ZwGMqoqMxVAGYd8uYsCudXnFCvAxlLVqT
ZyuZsK7i0pEFkU6EebeWPX/a50ZDearBmMezwKiJCZNpV90nYjsQ5t02JoSQ
0quUytsQ5t0uJoyWZX7Y/zgMuHVPq9v1M2HT3y/Zb6ZqAfPuCBPkJBKIm+9O
wysj97aiCSbIv9yjuEZyFjDv/maCL66Eoln0AXaceOZG/sN+3n20KbygGjDv
/mUCd/r9dpkD1ej/AG61mu8=
        "]],
       FontSize->24]}, 
     {RGBColor[1, 0, 0], PointSize[0.006944444444444445], AbsoluteThickness[
      1.6], 
      StyleBox[LineBox[CompressedData["
1:eJwl2Xk01G8XAHBJpCwlWijNvobqJ5LkTgqlsssulBBljVR2IlrslUrWpMVW
IalrK0UkSYsUJVsKkaXondf3n5kz55n7PPfe557znc8ZssMRowOCAgIC5/kv
/38fzs44YSBAwteHlhxfeEEfjh4Z15gUIuHUo80jgXX6EHOnQjZflIR1OsGv
+if1YZG/VPteCRJKHnh8+6qMAdBL3paKLyHh007NwieKBnAzWCHg/jISiqt4
rerSMYDHj3+Zua0k4QJN6tdAewPYHq27XIZMwqsfl3MkjxuARZ3E2HM6Cf37
rvhRkwzgU5zjfW8OCWfaTW24+Qbw6yU7ga1EwrZ1L0UfPDOAY5cCTV79R8Lh
n90um78awJl329ZFbSTh+ujrDrr/DGBJ5sWRtRokVDMWUdCVNQRml13TNx4J
OXW7fF9vMAR1MuPWZW0SykSFuWQYGkJlf4D7dj0Sfuu4Zr/f3RBa2bydf/RJ
2FS6fm9JtCFY/UpamGVCQlpcne9MtiEcWW/da2FBQrk6bt67KkMY+1NwQ9CW
hPm9T5VufDIEUXW/yFIHEo4coU1KThvCOaEGHfuDJDSXUdQ8JGsEmVrxtGVu
JNSTVRe332gEbPGe7sceJOz2eRWpZ2YEGrtuV/n68ut//fBLi48RVMsIhssH
8Pt3JlPeMMEI2kzq9r0OJOGGq9P5R4qMwEZ+FeVkGAktnkSZhjUbgafNl5n1
USTkfdb6qD5sBOOMjfghloSMmr3FfYuMYaHTzOW4OBLK/326CNYZQ5ySse2m
ZBKW8DqmYgyNIfvwCvWhSyT81FzHDfcyhrLbn5blpPHrHzuu1ZRgDJp+yu/2
ZJFwXOP+7kX3jMH4/tQ9oRsk3OYm6DO3zRjeBen73b7NX4/3evN9whgGH8mY
OBbx54uhZhkrZwLeUa4yYiUkFCbfcqZsMYFTT9eOVJaTUGPHnnIvexMQj4so
dkUSVv7Q/14WbgLkl3rnSbUkLM76lfE41wSuX7xm+OwZCRtalsY9bDCB8rdO
ikGNJLSNnTxwYtgEeBnlP5ktJBTaoNj831JTMO0MafjYxt9vbF52kbopfMh7
cyaynYSLSqa92fam8LPvsuvmThIu0XTRdztlCr7Fw9zubhIW6CyMu37bFKJH
Suan9pNQX1gqp/i1KVxZF9ht8JOELwoiexl/TYH651XO5C8STienb0mgmoHq
poth+RMkXG1V+L5Nzwwq5v7YZj5NwuDgDOGlPmbQvPUuWUKQjLohk5fXXTGD
vWKiX+4Lk/GM4BdtnSdmcEiv6bHbQjLukLW7rjlkBsPStBCZRWRcLT2Ws152
L8wz6beplyaju5TfK/HteyFmleZqnxVk3NXRuvbrkb2QZj3vL1uejF8smFa5
qXuBzrCseEUhY0jWIxPnp3tB7QDpUhSTjMoHznyTG90LjxV9rdatIeMQmzxY
TzKHFnf1jT1rySigtTjSd485WKienzy3gYw/apu3rjxhDu5Hzd5s30TGLWHX
y6vyzCHk3sriP1vIqJ0sNNP/zhxEgjx9srTIeMBoW+BiUQuQe6RqaKlLxq+a
XZY8NQtIPxUrNXc3GW/vCN3i4WIB954Y/Sw1JCOvmsfMv2QB6uevF9ibkbH6
UtDAYL0F6De5n1lmRUaV99UJWjMW0Hqhag/akdHXcXT84lpL6GuL4h7dT8ZI
Z929Evst4Uj6x+/yLmQUoUbYhadYQtjnzGev3clIMt93d3WDJYjmTZw+6cXP
z8PkVoWAFazqe3TwPz9+vIVAUJSKFWQWLWG3HydjnFbbXzM3KygZfjcvPpif
728/imWmFWiUKz7dFEHGNrOfog7vrcBwajRzKJqMmgkF13OkrMFJrTw45ywZ
6dffeJzXs4YBwUVb9RPIeFOptDw43BoEtr6Rn3eBjKqe0+YPHllDxELu59uX
yfhyMvX+nwlruLRz+KFjOn8+lJxo55RtYLW0dqBYDhlLp5IzuB42oGwsZlWV
R8ZjlYVq1Ns2ULbSfuWhfDKKuV3UovfbQKMVc5J0l4wJLEpFDMsWjOknHjwr
JeN0jMLqGSdbcN6/NSWogozOWgUXOnJs4YdCijmrioy5Yo/DG77ZgqC7zYaO
J2Q0eR8Zvp5lB1EqRb8j68modn5n8nUXO7js69+y+SUZXeJ7JdNu2QFF80Vi
92t+v8cDDK//tAOVwATP1HdkbLfRMpWX3Qc7Kyz2GHaQsUXF3adl8z54GXlH
cqqLjDuzmHvj7fbB11qf7/k9ZORe1WWSwvaB67lnt82/k3HQuP1uac4+CGw8
d1pimH/fYjmCjPp9IHThq17JGBmb9XfIpP3cB8vb8ljuU/z4qYqfI9L2cPXa
vz6Zf2Ss/VyYZbzJHoo+1T6pn0tBcze5fUn77GHjDdkon/kUdK66LdsdaQ+7
ej/v54hT0HCq3HjlHXt4VbiB0bKYgvdfeqBDqz18G/ojGL2UgsfvB9ulTNuD
2wODmnVyFLT+csCvne4AwZNL03tWU9Dt9mjxUn0HEK4+5HCeRsHBEjI6+DuA
rOB6TW02BavmHqbdzHAARd6E3F8FCnrvC70T+MIB7i7Y/TFrPQU/zz+n6DTh
AHU7ljywVKXgGu06C1OaI+xZ4nx87mYKFo6tEbQ0cAQHI0XzMqBg+ooVaodP
OkKvXNgKh+0UVHLOiL6Y5wh/LXf8XraTggzSx5T2t44QSrtagnsoKC+X6LVR
ZD8kO+5PPGpMwY3R1tF3VfbDSoUy09XmFBStUVTVc9oPa92C1rdaU3Dn+OaR
BSn74f6G179O2lMw8Xg3s+fpfnjuc+nlf078fAPC4scm94PBlp9x7a4UbE0q
9aWsOQD7T947HH+Egl5M6qIYuwPQr71grboPBYv3imtIJxyAmYiXYsP+FBT7
SxL88vQASNUm9+WcpOBYeGOE6/QBuHB2IE8/lIIT3mZ/Zf5zglsvCk/NO8Xv
3yWltKWuTrA+RXjHnRgKOt1vT9VIdwLtNw30/ecpOHdVdk7NOydoSCP3iCVR
sEmGm+gjdRA+d/RUV12koMihus/ndh0Ep9zNEYeuUjBDb/Thm8iDENAj6EDO
pODd40UViVUHQaBwL/X5dQpCQSMpZOYgSA+tEgi+RUFLYcneIXVnuFTmVckq
pOD+M3fF4o85w52JjVc77vHvv0LCtLrUGZSrztidekDBlHRXEnvCGXTnmGzW
eExBB46O6Ro1F2h8njvdXU3BhN4PdgcDXKBL9Mj71DoKqrScy9ld4QK/dTeU
GL6goE+oQZDCHFc4IXXaf6qZgn88BiN3bneF84YGpgVv+PNRfSyXFeMKS+Wy
l1p8oKCG1pU6nWZX4Fge+iXxmYKLb3FMVVccggIq3i35SsGtncY9h+wPQY1D
ZJx7HwW3U10/Bd88BDvXfDBa+oOC9XY18p/GDoHtoXSlhhEKBn9b4q641Q2+
Kv8e8hmnYI1KZGj9WTeY8H74gvOXgi5P/eYf+ugGgRqLz7UIUDF7vtcymzXu
EH+i7VD0PCoKXjrxwPGkOyzXXqOwfgEVZbTP/ahsdIc1ESOivRJUDG22z9Gh
HIaiPTr155dQkZ5/h8c5ehienBHP1V5OxYSPm5m6DYfhfUNL+N+VVNzFLW6s
oB6Bfcks7WwyFRvTDX9eOH4EfFp/UKwYVBzc0/6osfUITF3V+jqXS8WQH8XS
G5d7gESHaGWZEhX7A1jcSm0PSLxuG+qgTMUlQuQ9Yb4ekPuNZrdcjYo/qJ+t
o7M9QLHgGKlSg4qcs4q99a0esPWn5vTRrfx8Nj/0tBXxhLrSxEerdaj4ZWzx
ynVqntA+bpnaqsfPz8XbaZ+bJzhU5lsHGlDxhrTD7ZY0TzgqcFRN2ZSKaXNc
XhS89oS/z55PtVtQMTliQOCNqBcsEo1ri7fln7+X980LvCD5VfcFdUcqBjwX
3WDt5wV5i2/5Dh+k4uatoiX1+V7wyMDL6LobFck0v40KfV6wTfbpEgNPKpoc
kGR2UbzB3OLM0LyjVNym5H5Q2dYbOihdhXcCqMg2PS/36aI3jNjnnt0fRMU8
BV0f1TZv8OdO64uHU1HIyyJ5UNoHYl2r11RHUbE0reWEg4kPSCkv/3HoDBVX
h0S/2ZToAwzvjufkeCo2+J0c/NLqA7c2/xf7PJmKv+wuHv+9zBfw+KRzcCoV
hy8nZX+38gXt7Xs47GtU7Op7n2d0zRcsw6VFPmVR8b3+SvmCb77webdL3akb
VPysek01XOEojMYqZWvcoWL4M+OE/UePQoBZuNO3IipqvOc1Vj0+CmeTdmpd
LqHiGfk967QW+kHm60Uko4dU3KNyZ5Bk7gesqwc6p5CKP5PvaUVl+4HGR+6j
gloqWr/qalYe84PqnOAgi+dU/GuyxMV7uz+0dWtbSzZRcb34oWWLLviDTX7q
qtIWKso7dDzTGfAHzx/2U+5vqdgmubVmHI7BeMn98qUfqeghl2W8K+UYLBw/
caGhk4oF3R1VykPHIA6bLXy/UdEmKmOifkcAZP9LUeEOULH2lyJNOicAuM++
j7f8pGJn9IZRmbnHQXN+8evoUSpuOJzi1ONwHGqbRZLXT/LnQTREOrD6OLxb
1OjVO03FjGm3KiHmCbB7T1GOE6Th5aQGUZuYE+C9om+RjggNIyOsTjwdOQGn
zPMH/y6koZXV7qmN1idBnCKUn72Ihp7dWlvOPzkJZPvnMVYyNHxZ8vL2WuVA
uM5ZvVtIloa6Lyh+tRmBUO7SzX4gT0M2/V72c+kg4P23acCBSkNv64yqllNB
YOolULecRcODTiJVR2eC4IO6aXTlGhou1w1fs0w9GH4GyDn5raPhSO6Zj63+
weC7zYNJUqGhlgG1hlkSDNFhKkJvNtFwoVJlk/d4MEjujqkN1KRhxJPgVOuN
IUCNNcxQ3kbDG8obFc2Ph8AN0xzHj7o0zNvOK5t6FAIViW6QsJuGSm01rOdC
oaBlWzlnsxENr8XohevphcLeK6c6hs1oSM1K8ZdJDIVD7bvLr1vRcGqTEuNw
RyjMencfDVde2VJymh0G87qdLYQP0LC9Vq1ypV8Y4V0XGu6bZFQE1YZB2mDY
+P7D/P7ILj7ovzSc8K43DTXotvMNnMNB7ffVpGo/Gt6/zkr+9DCc8O4JGtao
Oq6xkYqAlpmy/yghNIzXNpQvcY0gvBtBQ0m7YT3JmghwF2ltDj5Nw975PWmu
pEjCu+doeOVb7ZXWk5EgsmjoyKcEGirGn1rq3hFJePcCDcP6QqYZcArSly+U
2HKFhmoKIR5q2acI76bTkPOpNzp0YRTh3Rz+fYntUTb2jSK8e5OGp5K6DD0+
RxHezadh0pvkDTr60dDnLMIsvEvDQtVd0ZUYTXi3jIaT0futbv13GsI8KbWS
j2ho350xnpF3mvBuFQ1loq2P0agxsCpAw/HwUxrOc66kDqbFEN5toOHzTXJb
bORjoSTUfM6LlzS0lLddYpIeS3i3lYYTk4JqixlnwDDGO437nj+fCbDpYv4Z
wrsdNMwxXT01X/0sDCSc1Tj9hYbNayxyY+vPEt7tpeEwbbH+SttzEHH5xofe
7zR8fD7ETOL3OcK7w/x4+pqXK3TPw+rsmmM6v2m4U6r0uciF84R3p2jInGdX
Rus7T3j3Hw0ddY8Y7tSIgxffs0ethOjo7bYt+EZCHOFdUTp2TdxVthqIg4Nj
GP9AnI5UgZw9+7TjCe9K0dH/NWPjq4x4mDPzYe2KZXQs9P1EbRRMILwrR8cb
IQeCjfcnQKrweKMfiY5vBT80XnmWQHiXTsfhrsHq82sTYYOklPsbNh3XTSqa
RaUmEt5VpONhvfYrO+cnQdMyhYUb/qPj5cEwG7NjSYR3VenYUNItbPQ9CVxI
ujcSNtPxRVFCcadjMuFdHh3H+49MRn9MhrlsR52R7XTcOUdQYpl1CuHdnXQM
Ezqo3deeQnhXn45KAUsmxx0uQKHHtiphEzq6bSu3Ehy8QHjXnI6hG7mCV45d
BL1jdvsO2NBRRyPbRljsEuFdBzqqrxagb0y/BN0hATPVTnQcCHqCWZtTCe8e
ouMnjYLwZR9SIeh00mWKBx1bn5cObwq+THjXh44bOVuP57KuwIqEgk0hx+gY
3am/VeftFcK7gXQ80Vq/8HjMVShOrX/7KZSOV4XPxbtppxHePUXHeRPFXRmC
12B31rejW2L5+2mtU1N3ukZ49zwd9XfdXzJWfw16bs2RuZJEx7qYH98UVdIJ
716iY1GM0IuHGemEd6/Scfl6k5VM6QxIGu06V5jJ7xdzHc8lOoPwbi4dLea6
TJjOyQSl6WmFRbfpGMt4EF8emEl4t5COdw3SLMX/ZcKzeSsaDt+nY9advmO7
I7II75bTcVd/QF2VRDY4Sii7vnhMx4qqUbHcq9mEd2voaPeS07lkfQ5ML9Wf
v+YZHSWu2Y4FNuQQ3n1BR8qo/NF61+uQsto15/QrOlapBnbfW5RLeLeNjty9
bxx7HuTCelbEtr4PdIzJePLRyf0G4d3PdJz7W0kvjZYHDWuvdel00/HNu/kH
+r7mEd7t499vbbqhW95Nwrs/6CjXf/Hj+2O3IMA/xMb6Fx1/V/dl+hreJrw7
Qcfs485sltIdkA65/OfBXzrK69R5b1meT3h3DgOPh/u6iQkVwJ3okosrhBk4
T4YXrB5aQHh3AQM/qR9aqihUCLrxr1T9JRko6PJxtdCZQsK70gz0sEojickW
QdelwdY3yxnoKDuw4/adIsK7qxg4stKxe1qnGE5kzvfZQGHgmiJGyN2+YsK7
DAb+pht73Th/F5beokolchkYVLi9awDuEd5dy8Ak39c1kuP3oODuloIRZQb6
qz0+fKrkPuFdNf664aRaamAJ4d0tDCxKfV25xrAUbP+u5opoMZCpKaGVpVBG
eFeHgWWtK/PnST2ACSH1Zwd28etb03xrdG454V1DBlac/un0ZqYc4sXNDtaY
MvBPw5PHX+dXEN61ZODuCPvOZasewZqlnvOodgzMeEnqN976mPCuIwN3HZ55
FKOG8EQ+NjPEmYGTB/NWhn9AwrvuDNT3KgiSCK+EfczrvM+eDOT6VAm7qVYR
3j3KQM2YGtaukSqYUqr6tOU4Pz5458bDZdWEd4MYOGNY7LkmugYSN348eSWc
gQfvJIm0OdUS3o1m4Mr4e07Oe54Q3j3D4D//NuW2bX8KW4MfTRTGM9DAO3P/
Nb06wrspDNwjOs+k2OYZtEe9S150mYGpLpR+5bDnhHevMbCW7Rfy+349HI0b
VT6SzY//W6QjMecF4d08BvaUu8U/sGqERZckW17cYaCIybFS7ssmwrvFDKw/
u/vk35svIS+D47mmlIGLrHxzGwObCe8+ZKD0yKenE9avYNvN7ZIxlQz8T1G1
PmBXC+HdJwyk3w7hmex4DR3F+273PWdgpOjZm66WrYR3mxiYm7quEI6/Af+H
x/V0XzNwgcK/p/XFbYR33zLwYWrezZmZt4R3PzJQp8N2fLHTe2AI2Tyx7mLg
OW8e70bPB8K7PQw0UxJ38Av5CCjmv798gIGdSpsDpTQ/Ed4dYmDWoLBsfexn
sJRJEJQdY+Ap6abVOuc6Ce9OMlBqk3iZRGYXjK66c81/hoFHd6YlS738Qnh3
LhOTJnM2Ny3uhrOMZ1vaRJiYfydR+ILnN8K7Ykw0PZ7OU+7vAZbS1/YNi5ko
E/v644XIPsK7MkyUsE5vvgkDUKX6LyBRlokZxUZ3tOmDhHdXM/HsssoKJYWf
YA2yK35RmVhrvK6gqHiI8C6LiS3eB8sudg8T3lVg4isNX9Xfyr9gQdSfBJH1
TAyflqyJvjZKeFeFia4HwLKV/huyzi9d76TOxMrEG6vUm8YJ7wITraqXd0kl
TcKWi+te1mxjYsm/m9yLoX8I7+5gYtvJK5SGM9PwNn3XYeoeJtqurJNlVv0j
vGvExI/338xZJzqH55V3UCx0LxO7vfRsk7YJ8ma9a82v/50UzfP0XJ5YcWje
531MvLzpquJkhxBv1rsHmJh7otO9VkWYl1N+RVfTlYntzJk91EQR3qx3DzNx
YTW5jtQ3nwc1pd+ueDPx3d43AmUbFvBmvevPr4/ymxLkupA3690TTGSorjsY
EyHG+7Hwkn1RCBO3buEUVQeI82a9G8nE7xFaopEgwYuSvvdvUQwTszyVnP+9
luDNevccE91eJzh9XSvJo6x6eeVIIhNbV2Rqh5hI8ma9e5GJtA/ar99oSvIe
0gfUG68wcTSyZjhhTII3690MJnrGFUdbnZDgmSkKv19znYnq3qRjwm/FebPe
vcnE5X63B+2WiPOGVMj+MQVMtLzddPH6OjHerHfvMZHnqrlVQHMh77Tm5qX9
ZUz06bso07J5AW/Wu4+YeHfT9teJKqI8mu7eu7rVTAyofLQwnDufN+vdp0z0
u1kd7EUX4c16t4GJ7O1x3S/IwrxX5zYq2TTz9zv0uOYbfR5v1rtvmChIYj9Y
oCLEc7tg/KL8PRMXtFu3Ldszlzfr3U/8eX7+3LHGW5AnnH74kOxXJo5/3Xk4
KWMOb9a7vUzs9LpwnvxJgJd+I1r02CATDRQuifyiCfBmvTvCxG9b1PTO/pwB
9aKs622/+fNTv1qoPmea8O4fJiZcI/k2+f6F1gePt6sIsDAzr0uiw+QP4V0h
Ftp8GlBcu2MKjlS//5IoykK3uP7RJr1JwrsSLNz4NHGBsv0EiDaMhfySYuFi
lfsBCmHjhHeXsVClsTgl5d5vwrsrWeja/8VxZmQMSpa0/RUhs1DDcqC5ZfMY
4V06CxN8HqWIJ46C4cqRS04cFpZf7OOtHf1FeFeJhS2p5zr/2f2CAZq4Wu1/
LJzTVBF2rmWE8O5GFsZ6VJsZGI5AhAKrjarBwsuvbG6+ah0mvMtjoepKlQlN
x2FYraLlG6rNwtpkE0j+PUR4V49/Xu1qHsYNQdkW2yWd+ixMcdCekls/RHjX
hIUfAoMulRX9BGOdY4WaFixsXA65Lgt+Et61YeFb98/7dh3+AYP6ifpXHVjY
8yquzuL9IOHdgyy0euDdoWE4SHj3EAu3e0bKeDd9h9QU3+dFHiycO2PCkTT7
TnjXl4XOe6VJr7sHYMO1886LA1joZet1pPv4AOHdQBYG6+qwN8gOQFPuTWGP
MBY2SUpF6D7qJ7wbxcLn7w4qvXLpB5fCJ1mNsSxMch+IzJftJ7wbx8J/ej45
5q/6YO6Dzq0KySwMrVy16M/ZPsK7l/j1qwRavzXsgytVfz/HpLHQVFsl5uCK
PsK7WSz0GTi/tORbL6jWLwvqz2WhcUmEcGhpL+Hd2/zP17aH5pzrheaW9at2
FPG/T1m0bvWhXsK791n4IM2AdVmvl/BuOb+/0juUTdb2QpCc9AUbZGGxi8tQ
3Ipewru1LIwYylPwFOmFFTQllYfPWGj9tHt/4GQP4d1GForWVC2f/tkDxWt2
vpZt4ffjyvzKAv7zYNa7bSxMHIsVLu7rgd0bDngda2fhhVffLk5/7yG828nP
11jpdPBoD/RoBC96281Co57/bh0S6CW828/CCVL47ohFvRCinXpH5ScL1VxO
z1Wm9xLe/cVCB833z5Zs6QU5/fu7kib4+WQ06FRb9RLenWah1G95bvHJXri3
t7n/1xw2Xgt9qf4wq5fwrjAbVe1vu1Ne9oL+vu9RRgvZKBvyIvSPQB/hXUk2
vn6X0Gyt0kd4V5qNqfbTDZc9+2D6+ou5B1ewMeRJQqFVUR/hXXk2fh3/mDJn
og9SCnrTaylstMi/vEN/Wz/hXSYbPUQqyt8l9cO6srlAW8PG4Wt31hb86Ce8
u5aNivlPJRR3D0B9pXxH6AY2qhflPyotHiC8u4mNSztifd1J3+HAc7UTnVvY
6Nav9ntR8nfCu1psVBgUfXZCahD+vTKRBV02Buufm/v5wiDh3V1s3LZLT/Q5
4wdc/HCk9KohG0Nd9ut2Pv5BeNeMjXufSdk62v+E/76eNpu25Nd/5VX5I5Eh
wrt2bBy4tvW/aMchwrv72Vg9unOVz5Mh6OS6NS92YeNo9kORQaVhwrvubNyY
MLqXnDYMx5VPHfHwYqMtd1/An6UjhHf92Og/4WFhnzQCMhoZ4k3H2XhzXcG9
66t+Ed4NZmOHIkPkyO1fkL+94qZCBBuvbHSOjNAdJbwbzcaqlJNp6t9HYcee
tztiz7Jxd+mfr32XxwjvJrDR1KTMPGzvb/hi9qunP4WNHx9GLpgmjRPevczG
SnELww9j43DSTiJyRzob82TkJys/TBDezWZjo09FW37jJCxzZtNy89jY7/ch
UqR1ivBuPhuTl1hYU/v/EN69y8a4t6HHFWWmoTZ/QdrDUjZuTz+lpmsyQ3i3
go2XFhhxMrP+gV0pXUOuio1epyo+bDslwJv17hP+fMR9FD60fQ5vEuHDsXo2
fi/kWSotFuTNevcl/zxjicz/vgnyEp5ZHXv7mo13hKWCJ+rm8ma9+46N/+wS
hhffFeIpvDq6TLWDjcYec2wrb87jzXq3i42fOiXEN98Q5j19H3cvqYeNc5cO
H5lXIMKb9e53fn/1hcOzSubz7L/cMh4dYmPWDeWtmlWivFnvjrHRpYF843Tt
At6fgafDRlNsHJraZ1ZWuZA3690ZNuYnvDQWvinGm/XuXA7+8Rx5EhAkzsv7
74bbwfkcpF4z+tmmLMGb9a44B0XuL9+uViXB27a5ZsGTxRxsHzMvq6JK8ma9
u5SDN7jtKcmGkryObZ9yaXIcnLfpvtIlXUnerHdXc9D49NtuWRFJnv/uKe0w
GgcfGV+WUo6V4M16l83BQxTtdec+ivOkzGS6OxU4eHfOJrnLf8V4s95dz8GF
Ql/rlMYW8m7Zrg0DVQ6KrWKdLXy2gDfrXXUOXthTrr8+WpSnfVCPnAYc/K50
sV95w3zerHe3c9BjGZz42S7M+3zE6fH0Dg5qml0ZfRY0jzfr3T0cVLDptV3O
FeLNeteYf/43GYO/HwR5Z0t0NkmZc1BcfUzq4cU5vFnvWnOwIK3/vYirAP/J
6fDWw56DMgsmXH3OzRDedeJgt7IR9Z33X6iqO3m0yZWDYSZe0m98pwjvHuHg
GpGb0SuuTYB18wVpRR8OcsdnUrR7fhPe9eeg082pN0HGY/D7XXFR7EkOWv29
tYv5/hfh3VAOXppadTk+ZATOdzUaDERyMNr96Bk1GCa8G8Nfd+aOcOSGgDPQ
92PHeX49j+TWykn/ILybyMGidRJ751O+Q80voTO5Fzn831s+jvcM+wnvXuXg
w6SAsvl5vYR3Mzk4Nd3AzZfvAS/1byIV1zn4msz9VljYTXj3Fgf3jP0znLP/
K4htm5MjV8jvb5aG9w/uF8K79zioeOd6C1WiC3J2rdwW8ICDsTdMNR0FOwnv
Pubgv6u09HKxzwCmql1vqzm4m0rv0NvVQXi3joOXXY8K22W1w3sbo2DVF/z5
GUzRvS3zgfBuMwd90r5mH815Bz5O7vLJbziY0hvY6r7rLeHdDxzcdeGR9XLx
NpA4EvVw9BMHt6+nul741Ep49ysH5SKKtrTUvYZcv0xL4z4ORvT9K1td2UJ4
d5CDehme0W8bXhHeHeHnE5saZd7dDGaPw1sPjnMwSVbuwkaxZsK7f/nxhh7O
MVtfwtDTNO8nAlxcsEf6ZfO8JsK787j4JmiQuSH9BZx++WAxfQEXx8NeTD/d
3UB4V4KL8l3N0p6L64H2rjU/bAkXDWKqt7V/eUZ4dzkXRSx9P5s/r4NHnUO7
u1ZyUa77ivaZiqeEd8lcdAvZrqVV9QTM+xd+BwYXjTJd/CaaawnvcrhYWhF4
XWC4BkZGGKfTlLioU7Z3VcKKGsK7ylxceufG/FT9aoj9w2PNbOTi4jM+7kNn
qgjvanDR3KTsEvltJeHdrVwsfuizKZ5dCZu0qJlSOlwcLkqaLg9Dwrt6XFxp
etM0vOkxvNbbwvM04GLLY4Vpr8xHhHdNucjr6M/5ElUBh00sPjVZcJEh8VPz
qf9Dwru2XEyMjWgE/3KYb+NzUtGRi199Sy8OBT8gvHuQi9rulR3RKWWQceCc
3Bk3LkY93hqlc7+U8K4nF3e0nXf27yyBzYfzygZ8uTjtVL3u85ISwrsB/PwN
4k29De/Dm6O1e3cGcfHfFZH3h5PuEd4N46Iza6TI98td8Aj6PJYbxY83025e
q3qX8O4ZLq54MS92MqGY8G48F8XzNaXejRWB/NNKj4pkLq7O15fdYVtEeDeV
i72XTg0ENRZCaVO7xMprXNz8uSJOSKuQ8G4WF0PfnVRMelQARm/HbwXc4CIz
deb9nC0FhHfvcDF+wbIfuafy4ftnKb13RVwcI8te1bh0B2a9W8JF63pxp6Ol
tyGyT6FP9SEXi5ql9wy234JZ7yIXb1uxQEDsFpBGdE8l13KxkvNW4y7chFnv
PufiSGCUyPKgPHgw5Ugfa+TiqaVuHnFVN2DWuy38eftt9fabxA0wmRtUbfyW
i59PzHS02uUS/++2czFV/mxaV+l1mPVuJxfjLh4IlF16HQT19m1x/sZFuis9
c9mxHJj17gAXnxy9eE31SzZcNj7e/uQnFyFwUdCIQTbMeneUf3/7xk9q1GaB
inVyAH2Si3M6LnU2bc6CWe9Oc7GqJ/2B+4NM+B9Kcpls
        "]],
       FontSize->24]}}, {
     {GrayLevel[0], PointSize[0.006944444444444445], AbsoluteThickness[1.6], 
      StyleBox[{},
       FontSize->24]}, 
     {RGBColor[1, 0, 0], PointSize[0.006944444444444445], AbsoluteThickness[
      1.6], 
      StyleBox[{},
       FontSize->24]}}, {
     {GrayLevel[0], PointSize[0.006944444444444445], AbsoluteThickness[1.6], 
      StyleBox[{},
       FontSize->24]}, 
     {RGBColor[1, 0, 0], PointSize[0.006944444444444445], AbsoluteThickness[
      1.6], 
      StyleBox[{},
       FontSize->24]}, {}, {}, {}}, {
     {GrayLevel[0], PointSize[0.006944444444444445], AbsoluteThickness[1.6], 
      StyleBox[{},
       FontSize->24]}, 
     {RGBColor[1, 0, 0], PointSize[0.006944444444444445], AbsoluteThickness[
      1.6], 
      StyleBox[{},
       FontSize->24]}, {}, {}, {}}}, {{}, {}}},
  AspectRatio->0.6180469715698392,
  Axes->{False, False},
  AxesLabel->{None, None},
  AxesOrigin->{-8., 0},
  BaseStyle->{FontSize -> 24},
  DisplayFunction->Identity,
  Frame->{{False, False}, {True, False}},
  FrameLabel->{{None, None}, {
     FormBox[
      StyleBox["\"ppm\"", StripOnInput -> False], TraditionalForm], None}},
  FrameTicks->
   FrontEndValueCache[{{Automatic, Automatic}, {
     Charting`ScaledTicks[{-#& , -#& }, WorkingPrecision -> 
       15.954589770191003`][#, #2, {6, 6}]& , 
      Charting`ScaledFrameTicks[{-#& , -#& }]}}, {{
     Automatic, Automatic}, {{{-8., 
        FormBox["8", TraditionalForm], {0.01, 0.}, {
         AbsoluteThickness[0.1]}}, {-9., 
        FormBox["9", TraditionalForm], {0.01, 0.}, {
         AbsoluteThickness[0.1]}}, {-10., 
        FormBox["10", TraditionalForm], {0.01, 0.}, {
         AbsoluteThickness[0.1]}}, {-11., 
        FormBox["11", TraditionalForm], {0.01, 0.}, {
         AbsoluteThickness[0.1]}}, {-12., 
        FormBox["12", TraditionalForm], {0.01, 0.}, {
         AbsoluteThickness[0.1]}}, {-13., 
        FormBox["13", TraditionalForm], {0.01, 0.}, {
         AbsoluteThickness[0.1]}}, {-14., 
        FormBox["14", TraditionalForm], {0.01, 0.}, {
         AbsoluteThickness[0.1]}}, {-8.2, 
        FormBox[
         TemplateBox[{0., 0.}, "Spacer2"], TraditionalForm], {0.005, 0.}, {
         AbsoluteThickness[0.1]}}, {-8.4, 
        FormBox[
         TemplateBox[{0., 0.}, "Spacer2"], TraditionalForm], {0.005, 0.}, {
         AbsoluteThickness[0.1]}}, {-8.6, 
        FormBox[
         TemplateBox[{0., 0.}, "Spacer2"], TraditionalForm], {0.005, 0.}, {
         AbsoluteThickness[0.1]}}, {-8.8, 
        FormBox[
         TemplateBox[{0., 0.}, "Spacer2"], TraditionalForm], {0.005, 0.}, {
         AbsoluteThickness[0.1]}}, {-9.2, 
        FormBox[
         TemplateBox[{0., 0.}, "Spacer2"], TraditionalForm], {0.005, 0.}, {
         AbsoluteThickness[0.1]}}, {-9.4, 
        FormBox[
         TemplateBox[{0., 0.}, "Spacer2"], TraditionalForm], {0.005, 0.}, {
         AbsoluteThickness[0.1]}}, {-9.6, 
        FormBox[
         TemplateBox[{0., 0.}, "Spacer2"], TraditionalForm], {0.005, 0.}, {
         AbsoluteThickness[0.1]}}, {-9.8, 
        FormBox[
         TemplateBox[{0., 0.}, "Spacer2"], TraditionalForm], {0.005, 0.}, {
         AbsoluteThickness[0.1]}}, {-10.2, 
        FormBox[
         TemplateBox[{0., 0.}, "Spacer2"], TraditionalForm], {0.005, 0.}, {
         AbsoluteThickness[0.1]}}, {-10.4, 
        FormBox[
         TemplateBox[{0., 0.}, "Spacer2"], TraditionalForm], {0.005, 0.}, {
         AbsoluteThickness[0.1]}}, {-10.6, 
        FormBox[
         TemplateBox[{0., 0.}, "Spacer2"], TraditionalForm], {0.005, 0.}, {
         AbsoluteThickness[0.1]}}, {-10.8, 
        FormBox[
         TemplateBox[{0., 0.}, "Spacer2"], TraditionalForm], {0.005, 0.}, {
         AbsoluteThickness[0.1]}}, {-11.2, 
        FormBox[
         TemplateBox[{0., 0.}, "Spacer2"], TraditionalForm], {0.005, 0.}, {
         AbsoluteThickness[0.1]}}, {-11.4, 
        FormBox[
         TemplateBox[{0., 0.}, "Spacer2"], TraditionalForm], {0.005, 0.}, {
         AbsoluteThickness[0.1]}}, {-11.6, 
        FormBox[
         TemplateBox[{0., 0.}, "Spacer2"], TraditionalForm], {0.005, 0.}, {
         AbsoluteThickness[0.1]}}, {-11.8, 
        FormBox[
         TemplateBox[{0., 0.}, "Spacer2"], TraditionalForm], {0.005, 0.}, {
         AbsoluteThickness[0.1]}}, {-12.2, 
        FormBox[
         TemplateBox[{0., 0.}, "Spacer2"], TraditionalForm], {0.005, 0.}, {
         AbsoluteThickness[0.1]}}, {-12.4, 
        FormBox[
         TemplateBox[{0., 0.}, "Spacer2"], TraditionalForm], {0.005, 0.}, {
         AbsoluteThickness[0.1]}}, {-12.6, 
        FormBox[
         TemplateBox[{0., 0.}, "Spacer2"], TraditionalForm], {0.005, 0.}, {
         AbsoluteThickness[0.1]}}, {-12.8, 
        FormBox[
         TemplateBox[{0., 0.}, "Spacer2"], TraditionalForm], {0.005, 0.}, {
         AbsoluteThickness[0.1]}}, {-13.2, 
        FormBox[
         TemplateBox[{0., 0.}, "Spacer2"], TraditionalForm], {0.005, 0.}, {
         AbsoluteThickness[0.1]}}, {-13.4, 
        FormBox[
         TemplateBox[{0., 0.}, "Spacer2"], TraditionalForm], {0.005, 0.}, {
         AbsoluteThickness[0.1]}}, {-13.6, 
        FormBox[
         TemplateBox[{0., 0.}, "Spacer2"], TraditionalForm], {0.005, 0.}, {
         AbsoluteThickness[0.1]}}, {-13.8, 
        FormBox[
         TemplateBox[{0., 0.}, "Spacer2"], TraditionalForm], {0.005, 0.}, {
         AbsoluteThickness[0.1]}}}, {{-8., 
        FormBox[
         TemplateBox[{0., 0.}, "Spacer2"], TraditionalForm], {0.01, 0.}, {
         AbsoluteThickness[0.1]}}, {-9., 
        FormBox[
         TemplateBox[{0., 0.}, "Spacer2"], TraditionalForm], {0.01, 0.}, {
         AbsoluteThickness[0.1]}}, {-10., 
        FormBox[
         TemplateBox[{0., 0.}, "Spacer2"], TraditionalForm], {0.01, 0.}, {
         AbsoluteThickness[0.1]}}, {-11., 
        FormBox[
         TemplateBox[{0., 0.}, "Spacer2"], TraditionalForm], {0.01, 0.}, {
         AbsoluteThickness[0.1]}}, {-12., 
        FormBox[
         TemplateBox[{0., 0.}, "Spacer2"], TraditionalForm], {0.01, 0.}, {
         AbsoluteThickness[0.1]}}, {-13., 
        FormBox[
         TemplateBox[{0., 0.}, "Spacer2"], TraditionalForm], {0.01, 0.}, {
         AbsoluteThickness[0.1]}}, {-14., 
        FormBox[
         TemplateBox[{0., 0.}, "Spacer2"], TraditionalForm], {0.01, 0.}, {
         AbsoluteThickness[0.1]}}, {-8.2, 
        FormBox[
         TemplateBox[{0., 0.}, "Spacer2"], TraditionalForm], {0.005, 0.}, {
         AbsoluteThickness[0.1]}}, {-8.4, 
        FormBox[
         TemplateBox[{0., 0.}, "Spacer2"], TraditionalForm], {0.005, 0.}, {
         AbsoluteThickness[0.1]}}, {-8.6, 
        FormBox[
         TemplateBox[{0., 0.}, "Spacer2"], TraditionalForm], {0.005, 0.}, {
         AbsoluteThickness[0.1]}}, {-8.8, 
        FormBox[
         TemplateBox[{0., 0.}, "Spacer2"], TraditionalForm], {0.005, 0.}, {
         AbsoluteThickness[0.1]}}, {-9.2, 
        FormBox[
         TemplateBox[{0., 0.}, "Spacer2"], TraditionalForm], {0.005, 0.}, {
         AbsoluteThickness[0.1]}}, {-9.4, 
        FormBox[
         TemplateBox[{0., 0.}, "Spacer2"], TraditionalForm], {0.005, 0.}, {
         AbsoluteThickness[0.1]}}, {-9.6, 
        FormBox[
         TemplateBox[{0., 0.}, "Spacer2"], TraditionalForm], {0.005, 0.}, {
         AbsoluteThickness[0.1]}}, {-9.8, 
        FormBox[
         TemplateBox[{0., 0.}, "Spacer2"], TraditionalForm], {0.005, 0.}, {
         AbsoluteThickness[0.1]}}, {-10.2, 
        FormBox[
         TemplateBox[{0., 0.}, "Spacer2"], TraditionalForm], {0.005, 0.}, {
         AbsoluteThickness[0.1]}}, {-10.4, 
        FormBox[
         TemplateBox[{0., 0.}, "Spacer2"], TraditionalForm], {0.005, 0.}, {
         AbsoluteThickness[0.1]}}, {-10.6, 
        FormBox[
         TemplateBox[{0., 0.}, "Spacer2"], TraditionalForm], {0.005, 0.}, {
         AbsoluteThickness[0.1]}}, {-10.8, 
        FormBox[
         TemplateBox[{0., 0.}, "Spacer2"], TraditionalForm], {0.005, 0.}, {
         AbsoluteThickness[0.1]}}, {-11.2, 
        FormBox[
         TemplateBox[{0., 0.}, "Spacer2"], TraditionalForm], {0.005, 0.}, {
         AbsoluteThickness[0.1]}}, {-11.4, 
        FormBox[
         TemplateBox[{0., 0.}, "Spacer2"], TraditionalForm], {0.005, 0.}, {
         AbsoluteThickness[0.1]}}, {-11.6, 
        FormBox[
         TemplateBox[{0., 0.}, "Spacer2"], TraditionalForm], {0.005, 0.}, {
         AbsoluteThickness[0.1]}}, {-11.8, 
        FormBox[
         TemplateBox[{0., 0.}, "Spacer2"], TraditionalForm], {0.005, 0.}, {
         AbsoluteThickness[0.1]}}, {-12.2, 
        FormBox[
         TemplateBox[{0., 0.}, "Spacer2"], TraditionalForm], {0.005, 0.}, {
         AbsoluteThickness[0.1]}}, {-12.4, 
        FormBox[
         TemplateBox[{0., 0.}, "Spacer2"], TraditionalForm], {0.005, 0.}, {
         AbsoluteThickness[0.1]}}, {-12.6, 
        FormBox[
         TemplateBox[{0., 0.}, "Spacer2"], TraditionalForm], {0.005, 0.}, {
         AbsoluteThickness[0.1]}}, {-12.8, 
        FormBox[
         TemplateBox[{0., 0.}, "Spacer2"], TraditionalForm], {0.005, 0.}, {
         AbsoluteThickness[0.1]}}, {-13.2, 
        FormBox[
         TemplateBox[{0., 0.}, "Spacer2"], TraditionalForm], {0.005, 0.}, {
         AbsoluteThickness[0.1]}}, {-13.4, 
        FormBox[
         TemplateBox[{0., 0.}, "Spacer2"], TraditionalForm], {0.005, 0.}, {
         AbsoluteThickness[0.1]}}, {-13.6, 
        FormBox[
         TemplateBox[{0., 0.}, "Spacer2"], TraditionalForm], {0.005, 0.}, {
         AbsoluteThickness[0.1]}}, {-13.8, 
        FormBox[
         TemplateBox[{0., 0.}, "Spacer2"], TraditionalForm], {0.005, 0.}, {
         AbsoluteThickness[0.1]}}}}}],
  GridLines->{None, None},
  GridLinesStyle->Directive[
    GrayLevel[0.5, 0.4]],
  ImageSize->450,
  Method->{
   "OptimizePlotMarkers" -> True, 
    "CoordinatesToolOptions" -> {"DisplayFunction" -> ({
        ((-#& )[#]& )[
         Part[#, 1]], 
        (Identity[#]& )[
         Part[#, 2]]}& ), "CopiedValueFunction" -> ({
        ((-#& )[#]& )[
         Part[#, 1]], 
        (Identity[#]& )[
         Part[#, 2]]}& )}},
  PlotRange->{{-14, -8}, {-117142.45596491624`, 322454.45396234683`}},
  PlotRangeClipping->True,
  PlotRangePadding->{{0, 0}, {
     Scaled[0.05], 
     Scaled[0.05]}},
  Ticks->{
   Charting`ScaledTicks[{-#& , -#& }, WorkingPrecision -> 
     15.954589770191003`][#, #2, {6, 6}]& , Automatic}]], "Output",
 CellChangeTimes->{
  3.868988281716195*^9, 3.868988323114343*^9, 3.8689885314020476`*^9, 
   3.86898862135528*^9, 3.8689889015092783`*^9, {3.869119370290603*^9, 
   3.8691194073689547`*^9}, 3.869119546673873*^9, 3.869124004623208*^9, 
   3.8691265037495937`*^9, 3.8691266093798056`*^9, 3.8691267029270477`*^9, {
   3.869127572708547*^9, 3.8691275945287347`*^9}, 3.8691277552712946`*^9, 
   3.8693863694438686`*^9},
 CellLabel->
  "Out[170]=",ExpressionUUID->"b52fdfc9-ca6b-41e3-afc2-f737885bfb2b"]
}, Open  ]],

Cell[BoxData[
 RowBox[{
  RowBox[{
   RowBox[{"twoStateExchFunc", "[", 
    RowBox[{
    "\[Delta]_", ",", "\[Delta]0List_", ",", "R2List_", ",", "kList_", ",", 
     "M0_"}], "]"}], ":=", 
   RowBox[{"Module", "[", 
    RowBox[{
     RowBox[{"{", 
      RowBox[{
      "\[Alpha]A", ",", "\[Alpha]B", ",", "\[Delta]A", ",", "\[Delta]B", ",", 
       "\[Delta]To\[CapitalOmega]ConvFac", ",", "\[CapitalOmega]", ",", 
       "\[CapitalOmega]A", ",", "\[CapitalOmega]B", ",", "RA", ",", "RB", ",",
        "kAB", ",", "kBA", ",", "pA", ",", "pB", ",", "P", ",", "Q"}], "}"}], 
     ",", 
     RowBox[{
      RowBox[{"\[Delta]To\[CapitalOmega]ConvFac", "=", 
       RowBox[{"2", "\[Pi]", "*", "500.13"}]}], ";", "\[IndentingNewLine]", 
      RowBox[{
       RowBox[{"{", 
        RowBox[{"\[Delta]A", ",", "\[Delta]B"}], "}"}], "=", 
       "\[Delta]0List"}], ";", "\[IndentingNewLine]", 
      RowBox[{"\[CapitalOmega]", "=", 
       RowBox[{"\[Delta]", "*", "\[Delta]To\[CapitalOmega]ConvFac"}]}], ";", 
      "\[IndentingNewLine]", 
      RowBox[{"\[CapitalOmega]A", "=", 
       RowBox[{"\[Delta]A", "*", "\[Delta]To\[CapitalOmega]ConvFac"}]}], ";", 
      "\[IndentingNewLine]", 
      RowBox[{"\[CapitalOmega]B", "=", 
       RowBox[{"\[Delta]B", "*", "\[Delta]To\[CapitalOmega]ConvFac"}]}], ";", 
      "\[IndentingNewLine]", 
      RowBox[{
       RowBox[{"{", 
        RowBox[{"kAB", ",", "kBA"}], "}"}], "=", "kList"}], ";", 
      "\[IndentingNewLine]", 
      RowBox[{
       RowBox[{"{", 
        RowBox[{"RA", ",", "RB"}], "}"}], "=", "R2List"}], ";", 
      "\[IndentingNewLine]", 
      RowBox[{
       RowBox[{"{", 
        RowBox[{"pA", ",", "pB"}], "}"}], "=", 
       RowBox[{"{", 
        RowBox[{
         RowBox[{"kBA", "/", 
          RowBox[{"(", 
           RowBox[{"kAB", "+", "kBA"}], ")"}]}], ",", 
         RowBox[{"kAB", "/", 
          RowBox[{"(", 
           RowBox[{"kAB", "+", "kBA"}], ")"}]}]}], "}"}]}], ";", 
      "\[IndentingNewLine]", 
      RowBox[{"\[Alpha]A", "=", 
       RowBox[{"RA", "+", 
        RowBox[{"I", " ", 
         RowBox[{"(", 
          RowBox[{"\[CapitalOmega]", "-", "\[CapitalOmega]A"}], ")"}]}]}]}], 
      ";", 
      RowBox[{"\[Alpha]B", "=", 
       RowBox[{"RB", "+", 
        RowBox[{"I", " ", 
         RowBox[{"(", 
          RowBox[{"\[CapitalOmega]", "-", "\[CapitalOmega]B"}], ")"}]}]}]}], 
      ";", "\[IndentingNewLine]", 
      RowBox[{"P", "=", 
       RowBox[{
        RowBox[{"pA", " ", "\[Alpha]B"}], "+", 
        RowBox[{"pB", " ", "\[Alpha]A"}], "+", "kAB", "+", "kBA"}]}], ";", 
      "\[IndentingNewLine]", 
      RowBox[{"Q", "=", 
       RowBox[{
        RowBox[{"\[Alpha]A", " ", "\[Alpha]B"}], "+", 
        RowBox[{"kAB", " ", "\[Alpha]B"}], "+", 
        RowBox[{"kBA", " ", "\[Alpha]A"}]}]}], ";", "\[IndentingNewLine]", 
      RowBox[{"M0", " ", 
       RowBox[{"Re", "[", 
        RowBox[{"P", "/", "Q"}], "]"}]}]}]}], "]"}]}], ";"}]], "Input",
 InitializationCell->True,
 CellChangeTimes->{{3.8691194581672087`*^9, 3.8691194627366943`*^9}, 
   3.869126338350898*^9, 3.869126496059688*^9},
 CellLabel->
  "In[163]:=",ExpressionUUID->"21f38c80-6d8b-4acf-a2ec-74222d4eacf6"]
}, Open  ]]
}, Open  ]],

Cell[CellGroupData[{

Cell["", "SlideShowNavigationBar",
 CellTags->
  "SlideShowHeader",ExpressionUUID->"6fe7512d-6d96-469c-8c1a-0d320a55a82c"],

Cell[CellGroupData[{

Cell["Three-state lineshape fitting", "Section",
 CellChangeTimes->{{3.816242353215727*^9, 3.81624236336469*^9}, {
  3.8162427233722363`*^9, 3.8162427398151007`*^9}, {3.868985694146547*^9, 
  3.8689856994926147`*^9}},ExpressionUUID->"3d879659-1dcf-439a-be0f-\
9b4433e67af5"],

Cell["\<\
spectrum at 0.47 guest equiv. 
\[Delta]A1, \[Delta]A2 and \[Delta]C are obtained independently from peak \
maxima
pA, pC are obtained independently from peak integrals (2 pA + pC = 1)\
\>", "Text",
 CellChangeTimes->{{3.8691272637443047`*^9, 3.8691273303774405`*^9}, {
  3.869127368610781*^9, 3.869127378553773*^9}, {3.869127419711275*^9, 
  3.8691274231117973`*^9}, {3.8691300964072466`*^9, 
  3.869130103701582*^9}},ExpressionUUID->"30f61977-5aeb-4b41-bfd3-\
e44d227d8b43"],

Cell[CellGroupData[{

Cell[BoxData[{
 RowBox[{
  RowBox[{"fixParRule", "=", 
   RowBox[{"{", 
    RowBox[{
     RowBox[{"RA1", "\[Rule]", "30"}], ",", 
     RowBox[{"RA2", "\[Rule]", "30"}], ",", 
     RowBox[{"RC", "\[Rule]", "30"}], ",", 
     RowBox[{"\[Delta]A1", "\[Rule]", "13.079"}], ",", 
     RowBox[{"\[Delta]A2", "\[Rule]", "11.759"}], ",", 
     RowBox[{"\[Delta]C", "\[Rule]", "9.433"}], ",", 
     RowBox[{"pA", "\[Rule]", "0.243"}], ",", 
     RowBox[{"pC", "\[Rule]", "0.512"}]}], "}"}]}], 
  ";"}], "\[IndentingNewLine]", 
 RowBox[{"fitRule", "=", 
  RowBox[{"FindFit", "[", 
   RowBox[{
    RowBox[{"Transpose", "@", 
     RowBox[{"{", 
      RowBox[{"ppmData", ",", "spectralData3states"}], "}"}]}], ",", 
    RowBox[{"{", " ", 
     RowBox[{
      RowBox[{"threeStateExchFunc", "[", 
       RowBox[{"\[Delta]", ",", 
        RowBox[{
         RowBox[{"{", 
          RowBox[{"\[Delta]A1", ",", "\[Delta]A2", ",", "\[Delta]C"}], "}"}], 
         "/.", "fixParRule"}], ",", 
        RowBox[{
         RowBox[{"{", 
          RowBox[{"RA1", ",", "RA2", ",", "RC"}], "}"}], "/.", "fixParRule"}],
         ",", 
        RowBox[{
         RowBox[{"{", 
          RowBox[{"kA", ",", "kA", ",", "kAC", ",", 
           RowBox[{"kAC", " ", 
            FractionBox["pA", "pC"]}], ",", "kAC", ",", 
           RowBox[{"kAC", " ", 
            FractionBox["pA", "pC"]}]}], "}"}], "/.", "fixParRule"}], ",", 
        "M"}], "]"}], " ", ",", 
      RowBox[{"M", ">", "0"}], ",", 
      RowBox[{"kA", ">", "0"}], ",", 
      RowBox[{"kAC", ">", "0"}]}], "}"}], ",", 
    RowBox[{"{", 
     RowBox[{
      RowBox[{"{", 
       RowBox[{"kA", ",", "50"}], "}"}], ",", 
      RowBox[{"{", 
       RowBox[{"kAC", ",", "100"}], "}"}], ",", 
      RowBox[{"{", 
       RowBox[{"M", ",", 
        RowBox[{"5", " ", 
         RowBox[{"10", "^", "8"}]}]}], "}"}]}], "}"}], ",", "\[Delta]"}], 
   "]"}]}], "\[IndentingNewLine]", 
 RowBox[{
  RowBox[{"allParRule", "=", 
   RowBox[{"fixParRule", "~", "Join", "~", "fitRule"}]}], 
  ";"}], "\[IndentingNewLine]", 
 RowBox[{
  RowBox[{"plotData", "=", 
   RowBox[{"Transpose", "@", 
    RowBox[{"{", 
     RowBox[{"ppmData", ",", "spectralData3states"}], "}"}]}]}], 
  ";"}], "\[IndentingNewLine]", 
 RowBox[{
  RowBox[{"plotDataFit", "=", 
   RowBox[{"Transpose", "@", 
    RowBox[{"{", 
     RowBox[{"ppmData", ",", 
      RowBox[{"threeStateExchFunc", "[", 
       RowBox[{"ppmData", ",", 
        RowBox[{
         RowBox[{"{", 
          RowBox[{"\[Delta]A1", ",", "\[Delta]A2", ",", "\[Delta]C"}], "}"}], 
         "/.", "allParRule"}], ",", 
        RowBox[{
         RowBox[{"{", 
          RowBox[{"RA1", ",", "RA2", ",", "RC"}], "}"}], "/.", "allParRule"}],
         ",", 
        RowBox[{
         RowBox[{"{", 
          RowBox[{"kA", ",", "kA", ",", "kAC", ",", 
           RowBox[{"kAC", " ", 
            FractionBox["pA", "pC"]}], ",", "kAC", ",", 
           RowBox[{"kAC", " ", 
            FractionBox["pA", "pC"]}]}], "}"}], "/.", "allParRule"}], ",", 
        RowBox[{"M", "/.", "allParRule"}]}], "]"}]}], "}"}]}]}], 
  ";"}], "\[IndentingNewLine]", 
 RowBox[{"ListLinePlot", "[", 
  RowBox[{
   RowBox[{"{", 
    RowBox[{"plotData", ",", "plotDataFit"}], "}"}], ",", 
   RowBox[{"ScalingFunctions", "\[Rule]", 
    RowBox[{"{", 
     RowBox[{"\"\<Reverse\>\"", ",", "Identity"}], "}"}]}], ",", 
   RowBox[{"PlotRange", "\[Rule]", 
    RowBox[{"{", 
     RowBox[{
      RowBox[{"{", 
       RowBox[{"8", ",", "14"}], "}"}], ",", "Full"}], "}"}]}], ",", 
   RowBox[{"ImageSize", "\[Rule]", "450"}], ",", 
   RowBox[{"AspectRatio", "\[Rule]", 
    RowBox[{"1", "/", "1.618"}]}], ",", 
   RowBox[{"Axes", "\[Rule]", "False"}], ",", "\[IndentingNewLine]", 
   RowBox[{"Frame", "\[Rule]", 
    RowBox[{"{", 
     RowBox[{
      RowBox[{"{", 
       RowBox[{"False", ",", "False"}], "}"}], ",", 
      RowBox[{"{", 
       RowBox[{"True", ",", "False"}], "}"}]}], "}"}]}], ",", 
   RowBox[{"BaseStyle", "\[Rule]", 
    RowBox[{"{", 
     RowBox[{"FontSize", "\[Rule]", "24"}], "}"}]}], ",", 
   RowBox[{"FrameLabel", "\[Rule]", 
    RowBox[{"{", 
     RowBox[{"Style", "[", "\"\<ppm\>\"", "]"}], "}"}]}], ",", 
   RowBox[{"PlotStyle", "\[Rule]", 
    RowBox[{"{", 
     RowBox[{"Black", ",", "Red"}], "}"}]}]}], "]"}]}], "Input",
 CellChangeTimes->{{3.8689866451525946`*^9, 3.8689866455196075`*^9}, 
   3.8689867500805416`*^9, {3.8689868091737237`*^9, 3.86898683403168*^9}, {
   3.8689874118580055`*^9, 3.868987419246729*^9}, {3.868987526268057*^9, 
   3.868987533042802*^9}, {3.868987780514973*^9, 3.8689878165275908`*^9}, 
   3.868988042348777*^9, {3.8689882686464367`*^9, 3.8689882713317556`*^9}, {
   3.8689883173187284`*^9, 3.8689883212625284`*^9}, {3.868988526177876*^9, 
   3.868988529847557*^9}, {3.8689888891532087`*^9, 3.8689888993108234`*^9}, {
   3.8690534255716476`*^9, 3.869053425576649*^9}, {3.8691193829082804`*^9, 
   3.869119391525775*^9}, {3.8691267092674103`*^9, 3.869126729519905*^9}, {
   3.8691267999026747`*^9, 3.8691268339915285`*^9}, {3.869127199695957*^9, 
   3.869127216372174*^9}, 3.8691277619471393`*^9, {3.869386407372575*^9, 
   3.8693864399942465`*^9}},
 CellLabel->
  "In[201]:=",ExpressionUUID->"a6afd715-6896-4153-8597-f2897e51b46c"],

Cell[BoxData[
 RowBox[{"{", 
  RowBox[{
   RowBox[{"kA", "\[Rule]", "55.48297591719295`"}], ",", 
   RowBox[{"kAC", "\[Rule]", "50.30214220047726`"}], ",", 
   RowBox[{"M", "\[Rule]", "4.465793682565662`*^8"}]}], "}"}]], "Output",
 CellChangeTimes->{
  3.868988281716195*^9, 3.868988323114343*^9, 3.8689885314020476`*^9, 
   3.86898862135528*^9, 3.8689889015092783`*^9, 3.8690519704790845`*^9, 
   3.869052144092662*^9, 3.8691193925821495`*^9, 3.8691264754257517`*^9, 
   3.86912671135373*^9, 3.8691268097144775`*^9, 3.86912686006574*^9, 
   3.8691272252698956`*^9, 3.869127763622613*^9, {3.8693863808771343`*^9, 
   3.86938644087646*^9}},
 CellLabel->
  "Out[202]=",ExpressionUUID->"d35d6975-90cc-4aca-b12e-b654cce74556"],

Cell[BoxData[
 GraphicsBox[{{}, {{{}, {}, 
     {GrayLevel[0], PointSize[0.006944444444444445], AbsoluteThickness[1.6], 
      StyleBox[LineBox[CompressedData["
1:eJwt2Xc8lt//B3AjKyrZJbn3TMkuo3PLaNGS0lAiyZYVDUlLUahPEhlpkUKy
UnnbkZHsvffeMvK7v9f9++e+H+dxznUe57zP677u6/m48Oedjlzg4eLiCmJ/
/O974s2ra4e4cDC6UScn8XM38nCa0/67CgdjQ1GBUwqz6OGn7xsThXCQPJ29
XzLzLxK9ItZ8fC0Oio/tDooRbETk9PqMNeI4SGy00Jh61oo+3FTwTpPGgXrZ
VNOKLRcrO3vK1H4TDqolEgX0e2aQvv8eGUk8DsK1x4SkR3qR2c+1MyVkHERu
ljqmXj6O2oIt01wZOLCOstNRJc6iqd/0J/RtOEh4+cJ4g0Ut8npxw+SPMg4G
dzjz6eT2QGCD3vb7GjjQ/lPCVVoRgMRjwyYVtXHgV+2oksabh6idZyt6WTiI
bs2I3HxuAjTxlIQIAxxo1W8xjCB1QM6gt4P+fhxY7KIaC/h1oxo6a9/iQRwc
1b27T82/Gp2a+k/4tQkOFkv7A9Xj05GT0ul+MzMcHFo98MvRow1mFpPieMxx
IEmNPdsgMI+END3vZpzHwZkPol9j/lXD41WlhhYXcWBwZ3fJwMU2iN0dQpK2
x8HloERKkVgl0Nf09WQ742ADtKZo9bcj7QMfc93dcXBRtNywaHsn5Eny3N7s
jYNHlXvIi4ufUZ3Jz3PVN3Cgp2ctF51fCGc2yxGu++HA9Xmva5DdILic6fqn
dB8HupJr/YwECmGOogFNATgwiz6ozGQNg7D1v4jgYBxIa1K2xSrXQPC2o+Y7
n+Hg1eH2gI/1PfDGcYPm+AscfDuyccq8YRJlfmyTfhuFA29dbxFSSxXa5anS
YPwaB8KxUfP8QbVwNG0hdVUcDuZ2BS4JXetCDT4HPT9+xIGcIN/PoNvTaOSH
pInlZxwwvfLJ+6rbwfW+raRIOjtfhzOe/C0qRveKFCdzsnCQN/tNMUa5D60J
vpNiCzhYV5Ag+vXcNOB/7w/CFeAgy9H20c27nehdWPTh4mIcyN+okAvt7UBZ
9dZbfcpx4J4w6PtSsgOxXmWNUatwUCIqypuwugId6/Atbaljn1dfvXB82BQ0
xdcG3m3GwedCFOa93AJjAxG2Wh3s/GqzJFSXp8E9ZYLZ04MD1roXG4e2ViP/
yXTB8EEctOwX/Hq8vRW93H6j59AYDn5G9A/mQQcQF/+8/TuFA0fezhcHCcug
vjPML3EeB8/v/Y4QayuE77yjeieWccBjjg66qnWiSt0v+LU8eEhJE1b7ZBWH
josIdaXx4+HEljeLaeQhsNtfkW0vjIdK0ugNz93jMCFB8pUUxQNtj/Zfrrwu
xGcyeOaXBB4cNDYZ2ecFoIdyu+TdNuBB1KdFoedUA0Sd5luib8ZDnXGq/Y59
7YhMOfn9DwEPQk81fLk3NKMdF3Av7lPxUPNV8aqF8AJkb3U/tX0LHhxdQlZl
ztegKgdNjT5FPGwz0z3mtnkCzNSD/j5WxcN7/ak9RLfnyMHDtFZ/Jx6EJy8s
HSpcAd/UTSmLOngI+C55b/WndhDwcXF7vRsPaRs2WcsbdCPZH+qHT+7BQ8Ne
z1uGQTUo5l6AGK8RHt60y5pndgyj1MIjYxmH8bC0/0CUOXcz0gx6l2Rhioeg
p192HtpaCQcrHAKlT+Ehzv5qHjV0CGqe5xrDWTwccx3fznN/GA3U3Wd6WOEh
09PPMIHWgZxiWoY3X8KDoMtLe2eXQfBrjy2udsCDsWqF3aqT35BQ/PyD65fx
YFKsM/r92hjIDfy4qOyJh5i4m2+PC/ZB7GdxevNVPHxNWcPsWJyG9IkGvpCb
eHii5jX64e0QaGdtLdp5Bw/3f233DZXKhMML07Hj/ni4Mnc+MqZlBKx3ZN18
+wgPhr+re5NKU2CIR1T34BP2+j9qFfCQJ4FLt3Yz33M8uKBwMX2nJbgjzGz/
GIEHsc7d62vfTcGLfRPfLGPwMLFhe4WcVgnISxjcEHmLB4nbgrcadvwFlaMi
p3Lj8RAWOG9GJ49D5iaLTXaJeHDXjQtaOj0F5aeof3Ff8HBWL0sjInMYjpKv
fS3OwIPU9agvGq0/kY2VbqjPdzzcDQiUJntPwKhC6AlaLh7O/ZrTMC9OBR6H
M6qthXhI0ry8K0W7D+6rfZ69+wsPdrON+7W8alCE+5Uqrd/s/DxoEK2Uq0SE
XWVPe6rZ7Xef3aqvDyC1G09cwhvwYPNG8zxPdBvs+25mfLgVD3m/rkpMhVTC
77uf1i104oHXM9RxQWQeugvchhP78NDqkGJ1ijaLbB8XfzwxjAflnhNOydbL
6Eb54wdrJ/DgGRyydKeiFFY9796fPoMHkTftcqQXPUimLp7msIAHpbAjDQ/5
0iEyemVAcgUPMikqw/6J3Dmf2woKf/ESYMPvloJtNydBI27jfTdBAlD/9qpz
h1TDgf52K8YaAjy4I3Dcv6UT/UlWpVStJ8A6/bUsHdIX1Du+yOMvRYDxgCVR
n+1dyP7rofztsgSI+jonuNHwM9z8KxXTJ08Aa0GPy9br5hF/nt35IBIBLL6p
dOHrvsBGHqVdBnQC+NJklke6OtFW1rzskgIBFNqW6959GYMvq41aXisRIPPg
3MCr+j/wc6/415PqBKjPeUpfWPcdGYvbXOXVIoAHzvf4H8VJdP7I1hOZiAA1
I1eDXPImoV/Wb8N5fQKsX19+UWqqFZZO7p2V3kcALb1n/rUDtXCLFJkOxgQo
lb+u6SxUAs8srZ56HCWAcdXNVISrQ5sUMo/JnyCAYjTPHo99xaBo76NUc5oA
Iyr6lpNXUlGaavXUdQsCvOL+8K28OBtK3F78VrYmwOto8tbdm7vhkM5YcLMt
AZ5rPD1lU9ULVtdTHUOcCLAn5B+B++wsGjRYrajpRgDuA4a16wV/on93fotM
XCGAecfGQxA4BmIFzwbeXidASX2xKbVrFp4/Goo/eIsANNLQaM7YH5RQlnyP
7x4BOp/E1mz60g5Kofx7Pz0kQIW53jEB3h4wqC0lWwURgO9Yu5jSWDYqjcL3
ifzHHs/1JYG/aAy1t/bl5YYR4IklVVWQm5tl/V7rjl0kAfY7h7XMZg4j7z6e
8/hYArirtQ1s8plGXMnHiSXvCJAbc5O3UGsRSYzLcd1MIID2e96E2bhF9CLz
cg4tmQC3vFN/C/7+iz7Na0S2phJA/ELaM/6e1SyV3MCz974SYJtcvaE1Emft
4TbR0s4mQMCKt0eutzSrvOT9ck8eASrV32mdjsazOoWcGsN/EuBZoIHIw080
1uwe1fTDZQRI/bvf63PvNtY1sQdXFioJcOlqBC1sSp0VdPjQsaRaAlztFmK+
8EcsKdk3UmZNBPheNbj8jqzPYpy0m1rbTgA7u5QAmW59VhIRvqR3E+C69MrO
dYq6rPzzd4MdBgigfHV94sekHax9W5qOSI0S4IzI9diQbmWWuV3MttJJdh4O
ZFgfrWCyulVmx93mCCAsdL4+j0Jgzbt+K2MsEYD3ijZqHdvIuqG9/nEVFxEs
bpyjRm8VZ4Vcq7Pz5yPCXM7SxNkwUZaMwRYFpdVEoN1Tz7nXPIW23JkU6l9L
BOXmnv5j3MKsz8aGv4LEiRAUl3t7wzZeVmHgmvcGMkS4WZl/2EJtBDWWVt1e
2kSEpYoBWkfxODr3jGbwBs/uz9+J43VdRG41o4RTFCLs1XpqsLWtHy1E7u7m
ZRLh7plnXVU7a9DaVqGczG1EUDDTfnXNewievjO/dV6FCLzBfsrf07lZ73tJ
Z2V2EKHoJmrWH51DW5O8cDnaRGgR3cAw2leJdMd2LXvoEuFdaFNfpfF39DPj
6Q95QyJYI2nbZte70Dx3MrxmPxEkhXWdldb2o/M5iadvHCJChvkrI3FFLpYH
l8cOlWNEWDAZPJxh0oGWiksWms2IoNVRoPjf2yoQFQquCzEngu3ryBg99yX0
7E/Pc01LInx/vFV41r0axa9PcJ+4SAQvsSSZSwaD6Mehy0fe2ROhO1E8cIRe
jvQ2FokfciHCe6vwwo0TP9AJs8BxPg/2/K0Z9hWnJlAroTP5kzcRhtuNHlPl
Z2DS4v0jKx8ijKxXfnuxbxSuMJcPrrlNhDf5uryx7W0owDZvS959ImjoSEVv
uDKBxFRkRu0CiVAu/b61kf1/QXFtLcGHEOHV0OsVydlJSNBSDih5xq4v74fw
uKdpAFf/2twMJ0K0Turk+iczYKBvzKBHE+GwJuPlDm4u1snbEgJtr4mwyisi
3Dd7AtqNLv28F0cE4UfyH7WPpsJ0wLY32p+I0P/0ku7x/R/B2/S2de9nIqSG
2h0x0ZxHj/7btzsinb0+3ZSyby8bIbZaFHfkGxHEd/yragmaAFrkhY4FIMKy
lZVldlIPaLcwfyQVsPMlp/+5a90K5L296WNWQgQJ4bh3939PoLoeg9PrKojA
EA832Skyhs4khstlVBFBrvGngWxzO3IZtVhwqGfnK/tfkgO1Fc2lp2VJtRAh
FwlWLTBegPDcteelHUSof6b++4nyPARDpZl7Lzs/AcE2VnMl6M1KqBpziAgy
8SOTM5m/gVk8PFc1RgSVdnrroLEf2iWYUu0/TYSC5ZaY+TctqKBS4JnSX3Y9
T0eMda4fRw2i5Zf7l4lQlSVp88BqEc42ElSCeUjAHwVG1O014LphQNRQgARk
UvKWul3z6N6JxJElYRI0kXhLbmTMoTWEVYlvREmQnDKZ4HC0A+EtSh6ekiSB
Efe6fMvcfHjHkDdatZEEhfoNHaEKRSjrUg/962YSGH//N678YxaxlHcOnSeS
4Jybh5uMUT8cu8z1U4ZGgjWpkrP6892oSfOYf84WElAFRSd8xibRmLested2
EggV8jULtXchdz1nKk6NBOrZI3qrjq8gfz+1VbU7SfBnwf977vAKrDN6WHBj
Fwl2jsrt4ydWIWLA4VcqeiTQtJVdpz6ejOKOvbVs2cNue9K7BGNG0fen9uiJ
EQna3CMnPuYnw27zHG6tIyQ4wXWQnp9RhY6/vNc6YUqC1FKJ5kuZg2DXbJT1
7hQJZiadJwVCWhDm3XMkiLaO+vXuRyHi67Ex479AAp/jT9PfSs5wvHuJBIKn
3hM2jCWgqBG/OStH9v6Us81efRnmeNeVBInLLhcWW/vQjtnI//I8SbDa+WTb
k+FqwLx7jQRz31N9DPd3oKp/mcoEXxJ848+Poz+3Acy7d0hgwS+jUrSrGxwE
aipvPiBBbx/VVEJiDDDvPiaBR4LMelxGNgiIjju1PSGBiu312y3zRRzvPifB
6DFPrSHjZoiREV6r85JdP0vNszHccRzvxpBgJMBmV+TzboR59y0JspN7Sg0y
ujne/UACB0HVNSEPGwDzbiIJ6hfEjEWUWtCAjQA1+Qv7+l9rRgbudQLm3UwS
fBb4N3mOvwn5uRAK1v0gwcftVneT2koB824ue72fH5ddjssDOW9tS8ciEgRN
VHbHqc8gzLulJMjwSWu89S0epd86wV32mwTdpdm3b0tWc7xbQ4K8L6HWewN+
ocMPXaOYjSTQJd+/bLt1GjDvtpLAsMXTPavuNww9eaT9oIsEw6zNFpEZ4xzv
9pNAsm7V3TyuBbgTEdfUP0wCKzkVwmB/O8e7E+z6JhfTGtNCkPybfC/DWRLw
enikSRWMI8y7CyQ4UJb3uf3YP453V0jwoeD9w+6T5VA2/Gb61CoyhPYm0HaM
z3C8K0SGpopq/TvHUtHFGQj5uoYMSX6bp7yX8jjeFSODkLeAborJCuL+16S4
QZoMPUKK3B+//OV4V5YMwfwGpFMwCeH8c+WeODL4fRpVShHJ53iXTAY9xQyz
ZxZlSHWdmEMtnQyA7yj7KrXI8e5WMljHlsgpL1ehCmkFYVVlMuzz1pe6YNAB
mHfVyUBT/XtBRrkfLuH2xD3RIsPslqtqn/SjEeZdFhlex4wo415y5/DSLQ0n
9cmw/cg78fu+uRzv7iND2s5swVvm9YB59yAZFCiGryPLSiHZWS+X34QMfcth
H2tfTnK8e4IM3OBTE759BO33Onvuwhky2CsLf5DNnwLMu+fJ7LtiwtP19RPQ
4+v9L8+aDEppf3YopGchzLt2ZPhQM1Or6jiPfB78F0FwJkPXuRzLBe56jnfd
yMDL3NwYnTAJG54k7fT1IoPdpauy88qtHO/eYPeXEIRfGQBKCf9V33aLDMlv
euwK+bhYmHfvkSH1Xvf3LtVpZPS610MngAx8l1dmN7/vB8y7QWQobQizyzj5
GfoSuCVf/keG54y1dr/PjgPm3Rdk2FQj1hbr0IMw70aSocYEbovf/g7/TXc+
To5l71+rwT5NbpTj3fdkaLC8xyrKHEfblpcVRD+SgayW7dDv3MfxbjIZ7vJK
ce2u/wbFfBtKHdPIgKs35Sc2dXK8m0WGA/qhu/AVS2C5VsW2LJsMM4f/aLQ9
XATMu/lkqA7Mtal0bUTLUgcFtxSTYU/lpz3xyzUc75aR4VBvel/lBS5WqLzt
2wd/yLByaatazYt2hHm3jp3fjDqTKJOfSIl2R2+giQya7gkLFOY4x7vtZBBQ
CxDjyR+FUsXoTsMe9nnF6M3a/1rieHeADGZrjcaYFuMI8+4o+zyCf0Z/001D
3ld8z5yeIsMV85Bl8YoujnfnySDfYG+fVD0KEr4Ri1+XyLCXRyL6aOpPhHmX
mwLNrNjlwjMj8Mk/PWwDPwWS0zsPeuZ0cLy7mgI8uin9W6mdaE/IH/Ur6yiw
09A/KMa8l+NdCQqYHeuXpN4oQp0vRmpqZSgwrMF7PyM1GzDvylFgZoLJmnHL
RtdiBd1UCRSg1MkEr1uu4HiXQgFzo9s1rxN+gFQCUewpkwIZTh6FPmp1HO8q
stczlNhUn/0Rkr7oJE2qUIBXm7didrgPMO/uoECq916NRqMRjnd1KCDicW/R
68osmC/JMwV2U8DbbmdB6YcFjncNKdDVTa0U9qqE+VWaxRcOUMDQpfifjXYB
x7uHKWBtNq8S/mIchawxvZh/jAJXE5x6pM3HAPPuSQrIeRbcEEwdQVukXPiI
ZykgGjfzWI9RCJh3LSkwd3f1L6+EKVS4OSDW14YCxjoe0TMl4wjzrgN7/yLi
TXIC43CO+o7V7kKBSCG8s3F0AWDe9aBAiF9w2yHbX2hhW26bzlV2fU0MomfF
qhDmXR8KvPJrqdGf+QNPNVquv7zNbqOF1uGBPoR5158CXs3tUzcO/OR4N5AC
Eb563Ti+GdC9+WM+OYQCGtW3vbU9exHm3VAK/Oc6pWt/swY13294JhrBzkNw
SPtCwAJg3o2mAK3vjrolrRp5BE+rOL1h19f2d8nB30sc78ZTIMrmolX85QUQ
fbGuquwTu/911u+Zg10c76ZQYDBZ/NVtWh/Ev2K4bMmgQN/kHunj8/0c736j
gMvn5w/2/pxGeh/01z3MocBptZtjXglDHO8WUuBbV1Vi1OFR1Jpy7uNACQV+
8Gw1FTvRxvFuBQUe7E2gHuCfgCvfru7fU00Bvq87uDtnZwHzbj0F1rvLjK9o
dXO828I+7xLmtYKDbUBZdabwdCe7XnqxB0hXKjne7WPn99738MK8RQQiV6yy
higwVWh0QeDyAsK8O06Bv4aDP45nfoGTkk94Ns6w+9Vj0m/5dgHm3b8U8Hid
fNA8KglNy32KvvKPAlTozpGIa+Z4l5cK/9nEDOzjm0SPKMU6dQJU2JL4n46/
3grHuyJUMFbItAmqLwbatu5m1fVUeP6gxf3U6XyOdyWpIOw5YYEYOShXfcX7
6UYq9Hje4Z9/PYkw78pTYXtRbLIr+/nwNNq4YYpIheGWfaqH0jsR5l0aFdZ1
VFuKf+1EmHcVqHB1bm1bcuUgWn1/8YmAEhUYIyfC8Hd6EeZdNSoc154+tFd8
GL0OklKy1qTCUsTAtZyJZoR5F1HBbRc53zHiKeiEbf+dr0cFZ54ok9Kr0wjz
7l4qrC8wJaNbnqg+5oAj0ZgK8J669/HlJYR59wgVBMlN8UM3+tHl+Isit45T
4ZXln9QuxXqEefc0lX3fk4gtP7COJZJyK779HBXOtx7zYr4S5Hj3AhUW02fx
ToEirLdZL/fssqUCsVVeQzRXkoV515EKJpnNzeOuEiyUn9H70pUKTwpHLY7y
beR49woVcp1Plr8SxrMw716jgmfjbZsZfgprVPiFxWdfKnzna5e9M0tiYd69
SwWeCdezL6KprPsSqSuiD9njF6dufNzCYGHefUyFz/fLxPbwkVkEud8vnZ5S
4YEzrWXElcDxbhgVlv2Px0c44VjfyEOa5S+pYO+yrcqxX5qFefcVFSxzzKXm
DkizTLfyN255R4WSmweEKj3EWJh3P1Bhr2iH4Wi7IGtcDX/lYRIVotQ1Tz+a
nUOYd1OpcOGyzEUx3kX0YJeW1GAmO28nFDuUeLlZmHd/UGHw0bLNo9tCLNKe
41/25FHh5/NWg5eP+ViYd4uo8LVBtsDt0zjHu6VU0PDnYh6rrUN/HmtsO1NJ
hX0M16rq7lGOd2up8K3+55IDXxWyf360LKuRCkNq+oRexQmEebeNCqG8q4PF
rvGx+GMc7TZ2s+vRqfCJeKGJ491+9vzlYdkXPNtQTJy/kNcIFYKq9haXti8i
zLuT7Po+jPuge6AfaX5+/a5ulgriVmRDpeZmhHl3kQrkYKc1RtsKoeZrtr4a
Fw1UDhYGUDwqEObdVTRwSbDwb0scR055jV1PhWiQLhJ82lFxGmHeXcsen6WV
88i0FYRKZ3ynxGig2KVyWuZTPce70jRIKrqdWjM2izDvbqJBkM/bwMXNlShd
vG5JAE+DbLkIb1XxWo53yTRwd94XqUPKQYc3Tb6wZtDg/ScbfCwrluPdbTQ4
Kr0YeDy4DIZIa3YUKNOA6CC8mWq6xPGuBg3kg6ju2/Q90R0FWh1RmwZbXslN
AqkMYd5l0SDHINfDnRKM5NV2u98yoMHcFttp/KEajnf30yB2L6jnlAyiTB1z
8Y6DNNhqmOTCVFvFwrxrQoMrmQ/n7bfOoqOGXsm7zGgw7P+D5pvSz/HuGRqE
LV+1evmEN2fk4NODkedpIBr0NpmU0czx7kUavJyraEpPqON4144Gtx+N3lHV
+4LCQ91LPjvTYFZ+Z6jbtb+AededBvW6mae9LduRanSQzXpvGmisvpmtFToP
mHdv0MBTnL/dOaweVbz/wO/sRwOxrLTl8MgRhHn3Pnu+N/KrXiRPwaXkwtfl
ATQwbtNl2KaWAObdYBoocL+7rLRrFPF+7dBVeEaDE1oR93gzCjjefUGD1ATb
hDO5XDkvc5faH0bRwFyutjTVsBMw776mgZOE0ZSQUAOo/5L2GXzPPq/eyOCi
4jLAvPuRBhUN36bXiLOfp6uU5PZ+Zp/H2tiG67YdgHk3jQa8ZS/sox07EObd
LBp8/al5aTc1D/nISjw/AzQQLyn9YZfXDph3C2hwwylIM2FiFDaQtql9K6aB
FiGueZDVz/FuOQ1eP+MaTsDno5Qt+6o3VtHgw9mGcXuNXsC8W0eDVTfoudZr
ppCR6oXLXs00WDvgmqUYWcHxbgcNYJzS9NZuEPq0b4rW99DgRfm6oE7zLoR5
d5AG6pWz3Jb3/yJfg/BPamM08N7xw2OluRNh3p2igczh1vHAwUmQPZh24L95
GvzIlTu18Ucpx7vLNKiOsOeja46j1OOVg1PcdPC8E7bKoqqP411+Oiho6sjy
Dlahg+eG7x8RpoOVvovFst//e3cdHVqbZlxlXesB864EHdZXEv5zNalHy+/K
eC9uoMNkwBpJyOwFzLub6bBjN/+mifQeCE3qjykg0OHpdd1i0/9yOd6l0mGQ
EhNn3vwLbc/kRaQtdCg0S9whJ9TH8a4iHeLO9PmZd1fBr5zNrbdU6VAhANmU
6XnAvLuTDqXZEbJ2ExNwoWTHtQ4dOjxxOL7wz6IcYd7dTYcQ2Vrptk81aOWP
yUa0hw4fHu3x2X6qjePdA3Q4+ioye5VjLwprcsqIPEwHaBnczCifBsy7puz5
9qxuqhGbAuXuB6bLJ+lgR0P5uXcmAfPuWTr4t3ofSDgyzfGuFR2SvOOlfm+p
Qx1M+8r1l+jAOsoX9/7oCmDedaADTWl18CHfZriqcs/J+TIdqoi1NOvKeI53
PemgU1BR/PFBO5LUfrWm4iod7iHLr8WvCxHm3Zt00NzAq/nHLR8l6n//oHCH
Ds1Tzasb5JI53vWnA9lEWKFeoxH2GtfvDXhEB2eXofvv7vYA5t0ndCheSVEc
r5iHLtOpvsFQOhh8sb73z/ITwrwbQQdxsQGPrH296PrZtXf3xtBBPcLUS8hx
EDDvvqFDuK5a5MH9nUjahk56H08H5XNmXon6MxzvJtKh9saGG1SRfoR59wsd
GplazfXRk6ggcXXUtww6nK2HE5UnWgHz7nc6uOzMaQp8NYzOZpC1ZXPpMFzY
LKsq1oEw7xbS4ZmgUlmAPC/rL6Amr190uFb36F7DlR6Od3/Tgffdt7OqAiPo
SfEpr/pqdn4Pjyr57BpGmHcb6PBWdntevDY3S+GPh7R6Kx22r+pQ2PGOl4V5
t5MOOEv2831gJypqDE79r48OYz2fLj+TzwHMu8PsPODlcIXEf8iiK+Ho9Dgd
ps/KJR++0Yow787QQWLSM/Lx+QW0OFQ0cWSBna+5wKq0fmEW5t1/dBBV+xe+
ftscwrzLy4Cu0FCV9o08rHjlOPuLggz4uT3z7CUbcRbm3TUMWHGReezwWpKl
p5W/unA9A1a/2mDG0y7FwrwrxYB//yQcc/XlWK16be9JsuzxmXrc0b+ILMy7
8gxYyjktZ5xPZF0xWjDwIzFA3IOR3DFCZ2HepTPgsVD5RP5VCkvMVLKnQ4EB
hauuxteVkTneVWJAWnWk4vgDIivBXNEPqTOgX2fVLrFJHAvzriYDMowmfeTK
N7AMLu7HRyEGhI5mdlTvkmRh3tVngFeS4yn+1etZ7U7W2ct7GXCxbXeoGn41
C/OuMQOioodK/OT4WJh3j7L7ZW37VHgG0aN0w51iJxgwFrH4o+/9LMK8e5oB
V/c94K/N+YtocL7e2YIB90wMRiJ+NSPMu9YMGC1aurT/zxLK/Xndo8KWAdvj
2qMc74xxvOvEgF9GMu4vuSrR6crnElvdGCA0UPp+G98rwLx7hQH07WB6Q3Aa
zTakfA64zgARmfX5KS2zHO/eYoBPV/lzHp8eCOosPzR0lwF8DUJzGXHjHO8+
ZED2lRTu7lNdwBgaGN0bxIAX29e09mrPcbz7lAHnEg+6hR/rRflTqwLfhzGg
yrSX969UH8K8G/m/etVt9avu4ng3lgH3N008Z9wth8uavQLf37HHr+onsUKq
Od5NYABO9dqMzVIrEtHjfiubzIAG47DZrXIFgHk3lZ0n45P5/I3j6O2BTXre
Xxkwk1qrvCmshePdbAaoMi1DqufaETqm3lmfxwD+fAv+pNo+wLz7kwFXwmSP
H7Jvh8YzR26qlzGA+EtmtTpfF8K8W8mAQ/Wh0hlKo+Bm7bD5WS0D9pXxCdG0
vwDm3SYG2AsoBOoeWkZrne5/m25j11tyJXFiYghh3u1mQEHoj5pHWjHovWfs
yaMDDODqMvLj+brM8e4IA0ysWRuLyeMI8+4kA46lfbZSufoHmWbfrrk4x4Aj
cSJcMX/fcry7xIAt+cejA24lw3hRlGshFxMCS6X22hR2cbzLxwTNKKEzQvkt
8OD31/Xk1Uz4M7G/SJ03G2HeXcuEqmsrygVDAKSGmkQ/cSbwLLqcrOj/zfGu
DBM8nW72PpTphx8d40adm5jQqfvF1JHwCzDv4pngmtCUpZnyC04MCg8jChME
GlDPctoXjncZTEjDPWKZPxyByUnKg6htTGgn/OdwzraV410VJnBva65cGu2C
gEUW7Z8GE365nX+dfmoCYd7VZkL/x7SPT9prEeZdXSaEm02/ig0YQzt3E2PF
DJmw+xtpKUdtlOPd/Uy4LFcilV0Uiqr367BcDjFhTH6PXMq5RoR59xgTztvG
9JY+nkSOJmZtFWZM+Pqw/aj8v3qOd82Z0Dg0EeRYNIIEz7hd32rJhOP3+HjU
pmc43r3IhP3plqf3i9fBqwuPZQPtmbDTP7yF4lGMMO+6sPcX66ubOtsEWo7x
mUPuTMi/ncGv+70PMO96M0Eiwiro6b4VqPUoOL7PhwkLGmXjpoO8OZh3/Zhs
7501Fxr1AWef9pn395nQtjJ+cmPIKGDeDWRCnfOls7VPpgDzbggT3up7nxnw
qofNRTnO358xYR2Lp+iZYB9g3g1nt09euE36UgYZFc1rN0UzQW213bDTrQKO
d18zIU4peqfc8Xw4Uj+X4B3HhNCOyoGxsmqOdz8xIco57MGjR/Mw3C62v+Ez
E6zWncmxlevkeDedff36KHnxf1no7oDCgPo3dn6cEtaYDo8B5l1ggmnQOYbc
8UmEm9xz71kBE85onJXZt8L+ff7PuyVMwJGvucmL9KGvC5bkmXL2/m6ZlCvs
zQLMu1VM6Bh7UtRD4cox4fXJO1rPhMcjweUXUQPn/W4zE/xb/OIpq3sB824H
E4zbFb0KFcaBZ/85HZteJkgnvnjrK5yPMO8OsdcTO+rLXV6HIo5ebS4cY8Lq
5NinP7TbAfPuNBOUz4Svs9uVj9ROP/Mm/2VCD5d6QF31LMK8u8yEtQ82VlqZ
DaL/A2ARtiY=
        "]],
       FontSize->24]}, 
     {RGBColor[1, 0, 0], PointSize[0.006944444444444445], AbsoluteThickness[
      1.6], 
      StyleBox[LineBox[CompressedData["
1:eJwt13lYjO/3B3AU1aciLaKU2VcqREQ5Q9ZEikgS0qJFshRZkki7NqEkKZX2
fS+nfd+lRVIplUISKdtvfj3ff2auuWbu+znnvO95nutFPmWnZzZvzpw5fvyX
/3//+vzZNd05JBTcHfi0ycwVHOymNKYFSbh54ihHOt4VvJIK5ZJFSBhE11zh
O+EKEpcluw8vJOHFJ6q5eeq3gZ7dkSMuRcJSh83e6nduQ/zNVU5ZsiRccj48
5UrTbXj58puBzXISOoWnF3EU78B2j11LZcgkvNnvUhNrcwcMqxZ+r6GT8MWi
uU65hXfgnb9p1gUOCeP0v358vsgNvjWxA9nKJFwheeTTztNucCXkxsGWtSR8
Yz32vC3XDXw6tVa7byAhjT0XNCXvglTkowkVDRLukDrTEml9F5j9Jo0feCTc
djaBK1Z1FzaRGQmPd/D3H25a6stwh+KPTrbbtUmoan85mu3mDm1s3p5f+0m4
Yd3OnSIj7mD07b5o1EESnqC6PZHV8QC7NceGDQ1JuDrvr8WjDA/4/ivlxbzj
JEwKXl19QsETRDY5uuWcIqFE64Bdg4cn3BOs23nSgoSLlum6h0x5QuS2AJqs
DQnbr1Ve23bGC9jiQ4Mvz/HnIcUaNuv2Ao29iSWXLpGwb7CnN1zfG0pl5t1W
dCKhyS+13HN13tB+sOrEqxv8+pS6tR/u9gFjRQXKdVcShtcdqHao8gF74/d/
17iTsKiOJzOu7QtTjA34xpuEB6IkYVuzL4ia/33s709C7nGDBCeje+CvrH9c
PZiE9kcPUdOG7sHzs8s2jYeQUO+v3iPfzX6Qm/hONjqchPJeA/u5d/1gi6Nq
574oEp61OEUdbvED/ayZTMEXJGS1LLp3k+wPnc77HRMT+XlyJ+YdsPeHT0Uy
B03TSDimq3R+VZk/XHC3khHL5s+fPUI/tjQA7laqTBTnk5BiP2ZQaxcA4v53
0q2QhDJ3ZcJeVAUAuUnbj1ROwj3fA+zm0gMh5tHTA9XVJNS+cEV4+FYg5HeY
Kzk3kNBRZXq720Ag8J7lf2G2krBAedOa1zuD4FCfS93bdhJGnLlwjpwcBG/i
Xvu4dZPw6DH6O62l9+HLyGOrzX38PNU23Uy8cx8upX/lDg6ScFlAc/fS7/fB
YyJbOPQjCckHlq6ROxMMYatvDOp+4ecR8/jdk95goP5qiZ7+RkJS0cPRs0cf
gJr6I9fknyT0Pde4yLjzARQKfNY68oeE6uw/fvVHH0Lz1gzywnlkVLYLHS3u
ewiHxUTeZy0go1XlmpJL1o/AWrvxpY0oGeU+V5oq/HoEX6VpLjISZBxq775X
5RMC8w9+NK6VJmPBDdeP/YxQ8FLYsuLiMjIKascU7C0NhfBj83+zFcnYzZQW
TDJ/DHTG0cIWChmtBQQj08XDYKMZKcSdSUaz200eOwvC4KXSJaPVK8lY82N9
d8/ZJ9Bqu2nDkAoZB8fFX8azw8FQzW/63joy1k9a1n4YDgdbB4PX29XJqBgt
mex+5Cm4ZC5P/6XJv55HW+Z6fApCzvYXo7aR8ddY8+BlTgTIF6kdOLqLjHv9
ZQVbH0VAxF1vSQEdMi4Wr9EXEXsGmRV6X3IOkLFllPZfi+sz2OQXk3LSgIzb
4l1uVv19BvsbbX1kjcioWRCc0eUcCW0PS/ahCRll3e5vcRSMgpF2d67DaTL6
bnWcrr4XBXYRb8cUz5DxkoHZBYkVz8G1N7L6lS0Zl/l0787PfA4icT89r58n
I5eyRqNFNxoURoos1jqSscraMFhyMhoi06TY3VfJ2Lnv8MiuxzGQ/bVzfsBN
Mh4ZpWu668SCRr5SpfodMmq1Nk4bCb6AAzOTkeMeZBReMeewWvkLMN+YfzPa
l4x/1hQYhfjGweg8ia37A8mofww6ko7Hw5ytrxXnPyTj6OnNn+6pJ8AdUW5v
4mMyhhe4HFmgmAghe74WmEaQ8dH8ZdeTFybBCukdN8Siybjx80mNKaFkUNUX
MyqJ41/vosVNIeEUyF1+crl1MhmvqYsX/fFLgQYj5jQpg4zzm0jO2pRU0Kdf
y6vO4f/+RG7SxtxUsDy99YFzIRnHtIS3BhumwedVD46wSsgYEB8jZTUnHebZ
Gq/rqSDjj/HPDyZS08F9fdoPt1oyLp/QlvxqlQGPL11u3dzEz1v1P3GaSiZQ
ttQHDb4io4bortjffzJh/Y1A+9BOMpbZ/s1q7MyCPYWG+w70kNHN6USRTkk2
NLklLZrpJ6PP+Ol3yZk5MFB+cSx5iH+e/z0dPp6XC1b3qhOPjJFR70P/TFtt
HtxouOe58CsZLwZIvTf5mg+CDwe0s7+T8apa5JN/9EJY2h7Hsp3h1z/+fa/4
+SJ48vTfiMw/Ms4VKvgm2PQS0t6VV9QKUPCxityK4iiEDS/k3C8KUzBMKaBP
1aYY9g73nuaIUzDATDT6y7YSaEldx2hdTMFbRzgC91il8GH81zyPJRRU7ZSq
CiKVgU2ebtlqeQp6bD6oDaxyuDm9JGJoBQWz5B5Ib95ZAQtKrU/50Sjo+VMw
2ORKJcjNW7NlB5u/P3P1i6rKKlDi/ZT/vYqC9s2ODT9W10DGfzpvo9ZQ8KWu
oFFQVi1U7ZbKO6pGwXO/yS1pJ+thn5TlVYHNFIxIItnMV2qEU3pKR3KBghmx
n1+w7jfBsLzrslPbKdj8PvOPVWwz/D66+4fsHgp+3VjxdLKzBW7RnmTjPgru
OvjpVSbjFQSbng5y0OdfD8xStoS0wfJVuYdWHKFgoNnpJbar20HFxnlN2zEK
Rv2Xqrv8VwdkrXv17fpJ/rw2O+TumeyCmoshTWvNKdhd3/jRWeUt6Gp+8e+2
oqAj+73u3sR3cPp65tkAOwqSMfSY89Y++LjjP5VNFymokj+Rv/dNP/y90yT2
9TIFJxbfZ+9PHwDJ8uCR6OsUDN1Yn/G1+QM89B2N23+Lgnf9dPocNEcgoT71
7vy7FExvH3vatXQM1jxYsDvJi4Jsb0MXK8svsON1Hf20HwXFejyrmMlfoS6c
PCR2n4Lj0atJogsmobdnqLTkEQXTRP8d6u79Aeaxm+9YP+HnuT6PFaY/A05D
806RIymolXvsoGTUX5iTephaE0PBp/Mo1ylz5vGkxxXm3EygoLhlVcFVh/m8
kNzzxaxUCm5Z9abs2ZgIL+nnhic9mRSUqBSqW/9lEU+1xMfkbh4FuzIvFgUL
SfN2zT24WeMlBR84By00bVzGa6iJ/TNYSsFB5h81mUVkXr+IXVdoFT8P9TPt
+cZM3o9d67IP1FPwlLLmPZqPCu+apOflmWYK/rhOsQ/6qMbzO6B7KOU1BVO7
TLl/JXi8JfLPlxi+oeDN1CevN8Vv53GOWn9b2EvBV5R/977WbeelUDEje4CC
+6J+Hms8yuOVnXLztx2hoFlglpuqxwbenpVv9JZ8puCn7sBJz+WrecetI5Tr
JihYlXq7xduAxRtQ/TF+cYqCtopx91d9J/N+Xiio5/ym4L/R56cYu+V5NzQW
32udQ0Uf387aIlMZXsC1dmuP+VR0jn+dJEVdzFu6Y+WqNf9RceP+nf2VS8V4
K+9MiAwvpKKWv4eZ0mkhXtq+nbV+UlTcvmDdep0GAV6Fj3jsjqVUlBPgdW37
PofXVdd6+/dyKg72CkP98T9wIpi14zmZiqwD+37K5U7DxbbPFCMGFQVJPy4z
U3/AzJNtAwJcKgqJ7rzcuWYSFvaIFOcqUzHHYPshJ+kJCIo5fuuUKhWDzkVx
j+mMQ+wHmsnSjVSsDZ2yMLz7CZRSrpCKNaio+bNpz8DQR9j6Zcsfh61UTBKU
Hb8ZMgxVOUFFK3ZSccP0M1dy2Afonjoa2qZNxQZTA3n3jgE4VZx87IYuFYdM
O3Sn974HhzkOG1UPUfHri59hb0f64Hd1zUy3IRUvNH328UrpBQkR//aA41SU
Na5858N+B8Etgw83mVJRabJxOoX//4pbnHDpqwUV9dq6kiZN30CR7nm9GBsq
li3x2ttd0glacpVSuvZUtJlIuzet3QFHDH3G5ztQ8U9Pu6XHxGvoofSnJjlR
kRGjlKqR1wYTJ2N9TztTMaVuYt3gw1dwmftnv/htKp4OfDQ26d8K3lalK0vd
qbg5WmoFM6wFJFWXfrb2oaKxtK91XGEzMC701JADqMh1VX2cPNYECZvXetcE
8/uhJlcrrGoCvDpteTOUii+o5lv8Jhpgx/Z9HPZTKk7vzzzwLKYejt6WFnoX
RcX4K0VX++zqoFfnTNXdF1SMqUx2lNKthUlv5ecaSVRM9hphyUANOBncNv+Q
RkXPewNLNmhVg+/9PdseZ/PnGX3W8uahKoh8JUHSK6Bi/bYNV5wuVQLriVnf
DFLR37jmscrzCtB4yy1KKafiLWfvPXPflUNp9E1nwxoqrtM1tdBmlEP74I5j
ixqpeMbx2nqqQxkYJ4cq5LTy88su+fWguRTsP5+cse2g4pWmBesMVEthKjsr
f8lbKqbTpgQYESUgOnXtYV0fFb/UNFqqSpeAPzYbXvpAxddjK7+L+BXD838P
1nNHqegl8uA7LC4GbvXYVOsXKtpZhJLZIQhbhNNfeUxSka7iaZLHRChvFgpe
M03F3z60H5TLL6FTouH88B8qjotpi32OLQKTLoqq/zwa8vy0N2QMFsKFZSMS
O4Vo+HaBvHMAuxDuHkn+9FuUhrLqJ3VWORSAOEUw+bkEDZuN+t1a6vKBfLLG
y0iGhpqMyfu67HyI4azQEZSj4ZzxGblK3zzIPzPIzlOkYUjHrmTL6VzgrVUf
PUWlod50rY2MTS4cOj+naimLhmJ2nw2PvM+BN5sOeRSvpOHW2GsCHSdz4IuT
vLnjahpGGka22Q5kwyWtc0zSehouGPCQ87bNBg/X9YKv1WlotdlKVG8mCxbp
eJXf2EJDfRs4Oc8nC6jeB56patGQ80Elf4aSBS8ORZu+3UXDxw43bPSKMqEw
yAYCdWj4MG+zVPixTNh2vHjuZj0aVrR26DX9y4DDYXd7vhrQUOQxbEx6ngHW
3Tr5MUY0rNmf0Cq7PwNmvXuChquXpphX/k6H+YOWhgvM+P3WrOmrTEgnvHuG
ho63wnTST6RD+CfXqdNnafh77KZwwZJ0wrsXaPjCMdXzeFMabPzx5H6pIw1f
XhmhfPVKI7x7jYZLz76YfLUnDVr/5q6luNDw845QZRfRNMK7d2i4jiQbqdGY
CrZCbc03PWl44Zx1XHhQKuHdezQ0rbH1aT+WCkIS43bvAmnYLR9lG8xIJbz7
kIa239Re/JhIgYilogs1w/jflzKESzGF8G4EDReuGD8/1z+F8G40DUcn9S4F
nUohvBtPwwMlcU1n16cQ3k2m4cq+C0wP0RQYsRRipmbQEOrMc2PKkgnv5tLw
uNvulKMOyeBqTylfVETDwKzzRoacZMK7JTQck/Bjre1PAgUnDdOzlTQU9zcI
2PQ4ifBuHQ1jawa+9xsmQfatI3Prm2g4P9BuKHxZEuHdNhqeWL1Zt7w7EQ54
XQjndvHn77l/4GNEIuHdHn492kc8d1olwmigr4bnexqu/dF7KEA1kfDuMA3P
rLC5ODQ3Ee48fvFmeIyGUxtr6+SbEwjvfqXhhiGRn6sjE2DF87IrO3/Q0GD3
FX15xwTCuzM0vJVp9qFYJ4Hw7j8axndZ6K9hJED92PNJI0E6blSPEeuak0B4
V4SOPxTsoxb2xIPFdwzIE6djg/dMs0BhPOFdSTrSYjOKzzyJh7l/36gsk6Vj
23CYoo9LPOFdeToufnKLJGwRD6ELphocSXTUfZKUtWVfPOFdOh2No02ic9Ti
Yd0iSdvXbDpKlisGfaHEE95VomOMWvOmgxLx0Ci7SnTdWjo603fcdfoXR3hX
jY7ZMiudCsfj4Axp14vAzXQUPVz8tfJ9HOFdHh0bQeFCb0ccCLBNd05sp+Pg
/cCQqsY4wrt76NhXJ++fVhVHeHc/HUuWfwtxKI2D1HNaJQsO0vHSrgiZlRhH
ePcIv5+UB6ZtRXGgfcXkhJkxHVd/MR2xeRlHePcUHb/daen6WhwHgy5Of0vN
6Siwgep1qSKO8K41HRO6WUH9dXHg7Hn/MeUcHc+hosfJtjjCuxfpuMTjGaXq
XRwsC0xRd7lCx4m9Us8NxuII796gY+/Ujbv1M3GQHlrb8e4WHV8oC+ndEY0n
vHuXjn91/V+yFONBJ+qDg6Y3HfXy5PTYa+MJ7/rRMXOael5+TzwMJcyVCbvP
X69939HTNJ7wbgg/35jpsm834gnvPqGj/RTH58/jeLg/2X8vNZJ/PoScRq34
+c96N5aOGvSjVoPv4kH5z59VEol0nFbLHNSYn0B4N5Vff3vtxoyVCVA9f1nd
2Sw6fn+b7qh2OIHwbj4d3Zx7fo65JoDpQlWr+pd0pC5Vyn2fnkB4t4y//9W/
G+gfEuDPkv3CK6vpaCHUq98vn0h4t56OO5ZsWCV0MBEerLCK9myh48crQgXD
9xIJ77bT0WTygcTBhkRYw7qjNfKGjmHrp6vKJJII7/bSsazHb/LDoSSoU3na
v3OQjg8yfItMwpMI747w87vaLpIzmkR49zM/f1rxm+LNyeB02cX42Dd+Xnmh
71r8kwnv/qTjqZTVd5d8TAZpl8e/8n7T0VrNsvAVNYXw7lwGPtL4FHrkYAok
eWQ/WraAgZb+8e14N4Xw7n8MvHfierhIYQrsCmhRu7yIgfpvjipf/f4/70oz
sGfted1p5VToD/nU9nopA6Uy2K6fbP/nXQUGHvzlJ0dOSoVrkcIX11EYGNLV
uY8ykUp4l8HAPxaL48I2pMGSBKpkEJe/vnVEZo9rGuFdFQY+jRHLzODf71My
NFMmVPnrT0zmFVPSCe9uZGDymqDPbxzTCe9qMtB38ClZriUdjv9ewRXaxsCU
8n0HGlUyCO/uZCDzoOcZcmAG/BTcVG22l4EXHz7Qdv6VQXj3AAMLfixifLbI
hABxA4uyQwycyW8QI7/JJLx7lL/f9EGpT3pZsHKJ/XyqCQODlZ3K9FqyCO+a
8uezZfXnrwbZUKHoHeliyUC5lde9qPzn8ax3bRn4Kuvtjr2OOXCCGcPrtWfg
Yd+6xxzpXMK7Dgw8b+90pi87F2aUS95pXmVgscpc/SjzPMK7zgyE91MtexXy
IWjD2+thtxko0LE/NLg3n/CuBwOnSzcxRBILCO/6MNDDvJn8724hbL1Z9DM1
gIHy4odyNM4VEd59wMDKMO6uhadfQrd7Z7DEYwb229Ie/1RFwrtPGahkpeKd
W4Tg4D+pavecvz6zT0tAv5jwbhwDByYM5ph8KQaJkEWt9UkMPKVTZSL7sITw
bjoDd6sobrLfUwpxzzj2K3MY+G9fwgoL0TLCuwUMrNNwdv7aXgZa8dsXeRUz
UN1kcrovs5zwbgUD5z8Xl+6OqICe9BOJIzUMPD0so5L/rJLwbiMD79ROapZn
VMHlgqvau14xcMitf4zcW014t4OBBmVhD1JJtYR33zJQKO1wC9ysA4agccWx
fgbK/JEQDflbT3h3iJ9XUp9qdEgjoNjl0/mjDHx3dWd1XUoT4d1xBtrn/tCi
xTTDUZnAeXLfGbjrwoCyZ04L4d1pBup+btXZ3N8KkwpJTy//ZWD5orCv3kpt
hHcFmOiiatb6LOQ1+DKqNduFmHyvvr1bsLYDZr0rxsRq3uvzslOdwFIe6F63
mIkxklsFxX+8gVnvyjCx9sG8qL1KPVCi9s8pSI6Jzf6rZ3yMemHWuyuYKFz3
e0lMZR8cA7ll36hMPJ51Ue6a9XuY9S6Lv983t+yMnYMw691VTPTSjGFTLwzB
f+6/AoXWMHHlf6clfX+OwKx31zMxyEr4+qf+MYjyW7LGfBMTezl3rw2vGodZ
7wIT235GT0yqTYDmo9VNZVpM9M//8nF7yiTMenc3E32TLho8jZqCjoi9Z6n7
mKjIsG+q2vMLZr2rx8TGQSlP75f/4Hychditw0ysXBrRE5Y8j/DuMSZuawCf
uWsW8MTSb8X1nmDiU48qX8vs/wjvmjFRqnCu1Rp1CV50ftiuLVZM3PL22A31
SSnCu2eZaH4os7IycikPynI+hF1gYsSR23ttHBUJ715m4tXEPKtndyiEd68x
cdnlgZ6T5XTeZ9GQk2kuTFwo/evwOhEWb9a7bkxkPaj51mrJ4rlLZ/6T8GLi
RWGN7MkCBm/Wu/f4n8uMLJ2rqTyKQlOYXRATKQdaFDgOJN6sdx8xsdBwxRO9
ITleAX10U0MYE21VSsO+t8vwZr37jIm75HUbDLsX8wyUFnStjGHiUFRXapaV
OG/Wu/FM3GHo43TFS5g3vp582SuFiWfpTMl3CYK8We9mMnH4fq7Utqi5PM8t
m5d8zGWiane6S9bxv4R3i5jYIyUefcZuBmi7DmfsKuWfl0N6FQuUpgjvVjKx
oGHq/LPbk4R365g4sntLdu72CWi5t0HZuJmJF+x9tKinxgnvvmaiaf757PUP
P4HNQ/36/C4m+rmonZ/T9ZHw7jsm5q5dr1PrOgwLIs5ayw0wsd5F9YuX4wfC
u8NMvCYX1mqePgARLzxErnzi96v/8FM45T3h3QkmvhT+16Nb3geb0qJi2n8w
8b1CyPN4717Cu7+YGJxf3mP7rQfa8l5uXz+HhRuMwlpWCLwlvCvIwsXKMwLb
td+AXWnX+yARFm5eLUc6n99JeHchC5eKlN4vNOgAkbrvLt8kWSiVaNbpLNFO
eFeWhd9l97RUjLYR3l3OQqq7YO6znleQLdX+W4jMwpUzsZZWI62Ed+ksHLZY
9rlVtBUOLJ8IMeew0GyvQnmxZgvhXWUWdv0LaC243QyjNPGN5WtZmJtFSZlp
byK8u4GFXzbqD5apN8GdVax2qgYLWbbLZVN0Gwnv8vj11WdU39zeACvWb7t0
awcLlQZUy6T21hPe1WahcK7Li4WWdZCreVyqbz8Lq94/0mwLqCW8e5CFv7Y1
7o1srAH9nVdStxiycMXcVT9HltYQ3jVm4bJ6PHnbvho+7Q/a/+QUC+X+2m0s
flVFeNeChYflPmdRt1cR3rVm4Q3okUovqoTQB5dq0s6x8OG93U2HtlYS3r3E
7/f50XX3mypg3VM/y8VOLHyjdO6MoXkF4d0bLDTKieiwml8BjbHxC865snDV
TrnhlfHlhHfdWYgdsadZhuVwJrUiqsGbhZFxT7u54uWEd/1ZyDA84n6nqgwE
8vq2rgpmYYu6+YFTHmWEd0NYOD3vCa1LtwzCSn73eoWzUOvQa9mzCmWEd6NY
eDxVxFRgvBTUamWdP8ay0HFITN2ispTwbiILb8pKSu2PKoXm1jUKu9P4+fQK
T9bfKSW8m8XC/zI7P1nblBLezWfhqxtpwtcPl4KzvPRDY2ThrSnlhvU7Swnv
lrPw3oq3j8I3lcIymvL6gmr++XG722OuWkp4t4GF8SkGwy9Wl0L6yj2v5FpZ
qF0Wc15vbSnh3XYWrlXJ8ju4sRR01pmdv9LNQsll0zat20oJ7/axsORt6r9H
eqUwpHFTomOQhcn1n+bONy8lvPuRhZvGen9mXi8Flx2hSeu/8OftEqSlFVJK
ePcbCweD8pnM/FKQ35+19/5PFpqeGipd01dKePcPC93E3zak8Z/fmYebP36b
y0bbnVeN8jeVEd5dwMYTyvqVVufKYP+JMXc9UTY2NGdcWRZfRnh3ERuzUhKo
WR/LCO9Ks3EsK3vre5Vy+BNTL2CxjI0fjA0U1a+XE95VZOM6Go8u21gOD1KG
I8opbHzf8Cw4hFVBeJfJxss3RNNWuVfA6lwBoK1ko0nNjy+64xWEd1XYmCZx
pU3FpBJqixV7bq1jo0Zri2h+eyXhXXU2HjAQ+dd5uArMajZe69Nk44MGibyf
/VWEd7ex0WZr9OFch2r413JQDnaxsfkIy3OpbA3h3b1s3NeRNmNZXAOP3tjl
PDnARorNvzt6TrWEdw3YuLguVL9Jsw7WDnga/DnKRp0HKS8PSdcT3jVho8xa
tcvXp+oJ755m4yeRt8nJnxugj2vTvPgMG8+WyuoqTjcS3rXl98tNKYj3bIKr
qnftzp1no3F2mGEDvZnwriMbdzW6j2TWNoOMxjPxxqtsLDSu7dR1aSG8e5ON
xYFxpcu1WiF5e2H8qjts7I1pOCMq94rwrgcbM755vj00pw127+vY7e3LRlPF
88vU/7YR3g1ko/n218EJ/Pvje4NvQx8fsPFC8+Dhx9BBePcxG+2MPrq99OyE
6yYL3XZH8PvPkXDRmukivPucjW+t0h9nenWDrCWbFhvHxm7T36x9Oj2Ed5PZ
qH2qZ1GtQi/h3Qw2fts6vs5VtQ/Kk/8LL8hho/UZnZJXNv2EdwvZeGPXq0/q
Ve/BJIeuIV/CRsdK13t/Dg4S3q1g4xGV67ZOkkMwjfDmSi0bfzMF/l2QHiG8
28RGcfmj0h+NRiGw2uhKxys22rvashTnfya828nGo8FBB9d7jsOqFgdZtR42
5tE6agYNJwjv9rNxy6LnCmscJ6Gyyz/z/hAblXSv3QqbN0V4d4yNYolevx4J
z8DJ9wn6k+NstFwG4d2FfwjvfmejgGBQub7iXN6v0cqvejNsXOm1f5vwFwHe
rHf/snGDlWiot7UQb9a7Ahy8OuD9zKxXlBe39oWNhTAHy5r7vX0qJXiz3hXn
oIP2I56OsTRPa3PZfxWLOVjeViW8bWIpb9a7Szho/PvY/RQXRV6P1rtYmjwH
deX6R6wvU3iz3l3BwYrAy78Vwum8yzozO1xpHCxpM9bmjTF5s95lc3CxZKZV
vwWLJ2kgM9i3ioP/rDcJc5oYvFnvruGgYkdDw5p2Ki/huIorqHEwxnOE6W5N
4s16dxMHXx668VIwRI63w0KbHA4ctJLh30aNZHiz3t3OX28T21m1ZTGv1878
5Z/dHKx+dGC3sYgYb9a7+zgYtfOvGEoL8Wa9q8/BerXDTkqrBHi+2TvVJY9w
cElq0MUNy+fwZr17jINK+0+stjD/BSw81XHuJAcPVyaXt1ydIrxrzsGMTvsm
LYNJKKm67tBoxUFDh2M5RblfCe/acTAh9+lhXe4XONb8UFrpIge5/vnz93iP
Et69zMEpDcarFrdh+NGZnuZ9nYMNFflCAp8HCe/e4mBv2ettX/Leg19/g+6o
Gwf3bayQWdvUR3jXi4PbRxVMV3N7gTM68nm3HwcfctuTqu3eEt4N4mD7yA7r
6NEuKPsm6BP7iINm+RUX8hI7CO8+4eDX1PwYWvZrwruRHHTmKoQbfXsF5zd9
ECqM4aDM4h3J2idaCe8mcPD0gb+BC381g5jW3Gj5VH5/WSu+7M5qIrybyUEx
er/lJKsRovcu13LK4+A2s2H3Z0vqCe++5OCx1/9OeqjXAhxS6+8o5fe7i3T0
4u1qwrtVHKz7duCn6HQldBnr3VSr52Diw/dnj3lVEN5t5l//e+XbjC3lcNHc
VjH4NX8+EZkeQfznyax333AwdHrA6ONECSy0cy+YfMfBpkHNvzKfignvDnDw
fJJReMwfhFjHyKP6IxzMP7488aICEt79xMGfyaMHLcOLCO9O8PsL96wpW14I
Bi9vt1lMcdCAsj9/XmY+4d3f/HkecnqtdSYPxivDL1TM4eLblS0KNJVcwrvz
uUhl+SoHLMwBz6a8xfT/uPjtB8/C+XcW4d2FXKz5Qv5h8jcTaJ1tya5SXORq
yfdpiGcS3l3KRbsT+ZEKqzKgqG9cp385F69syTSfOJxOeJfMRdEp9cPG/mlw
5KPoGDC4CPdHlaVfpRLe5XARr3IHTKipMDHB8AxX5uKMyd7aR04phHdVueiY
VPP+cm4yeP/isf5u4OL5lVsuHPZKIryrwcUQf93hDecSCe9u5WLo3Kes5hMJ
oL6NGim5k1+vtNYFfZN4wrvaXBSfLsyxsY2DV9qaPHtdLnLSYjf8uP2C8O4h
Lv5aKOWyKS4Wzh40fNdoyMWP3xPlctpjCO8e5+K5YI15RxfHgLDxxetKplyU
1f2ezdaLJrxrwUWvChGz4rDn8MzsnryPDRc13Lb7Rn2JIrxrz8XCnD2KFO0o
2Hw2Lnf0EhdP3ebYsBMiCe86cbHVb21WuUwkvHYoP7zHmYu1kfHrt99+RnjX
lYt6BhoqDjMRcM6593usOxcj5C1TZi5GEN714eLC+Ss/nvnxlPBuABf3mNVv
Trn6FBQri88VBnPR5ISx0MT8p4R3Q7ko87c0lrcyHHIauxcuf8rFR1IUDSn9
J4R3o7go3JW4JPx2GOh1TCU4veDiCte0l5/zHxPeTeL3s6rg6MzvUBjrldTu
TOOilA7PSXlbKOHdbC5m63vJbgkIAbeRVSNqBVzcXP02bXzwEcx6F7kYO/TL
OIP3CEgTu+4Gl/PrVWqLfRbxEGa9W8PF6+/Lj4wLP4S8GVP69wZ+PhoWmv8u
PIBZ77Zy0eX3QFf9YDAcFHAu1e/g4j6xFsM5RsEw691uLi7VDblh+vo+zHq3
j4sTKU/S2w/eh3naJzQtP/DPi1zrreftQTDr3VF+PTeb24ZMguCx/tXuii9c
9DQTDG38GAiz3p3kou/TYLkip0BYfyzYiT7NRbfMywLS4oEw690/XDQ62OQi
HhUA/wccFQ+0
        "]],
       FontSize->24]}}, {
     {GrayLevel[0], PointSize[0.006944444444444445], AbsoluteThickness[1.6], 
      StyleBox[{},
       FontSize->24]}, 
     {RGBColor[1, 0, 0], PointSize[0.006944444444444445], AbsoluteThickness[
      1.6], 
      StyleBox[{},
       FontSize->24]}}, {
     {GrayLevel[0], PointSize[0.006944444444444445], AbsoluteThickness[1.6], 
      StyleBox[{},
       FontSize->24]}, 
     {RGBColor[1, 0, 0], PointSize[0.006944444444444445], AbsoluteThickness[
      1.6], 
      StyleBox[{},
       FontSize->24]}, {}, {}, {}}, {
     {GrayLevel[0], PointSize[0.006944444444444445], AbsoluteThickness[1.6], 
      StyleBox[{},
       FontSize->24]}, 
     {RGBColor[1, 0, 0], PointSize[0.006944444444444445], AbsoluteThickness[
      1.6], 
      StyleBox[{},
       FontSize->24]}, {}, {}, {}}}, {{}, {}}},
  AspectRatio->0.6180469715698392,
  Axes->{False, False},
  AxesLabel->{None, None},
  AxesOrigin->{-8., 0},
  BaseStyle->{FontSize -> 24},
  DisplayFunction->Identity,
  Frame->{{False, False}, {True, False}},
  FrameLabel->{{None, None}, {
     FormBox[
      StyleBox["\"ppm\"", StripOnInput -> False], TraditionalForm], None}},
  FrameTicks->
   FrontEndValueCache[{{Automatic, Automatic}, {
     Charting`ScaledTicks[{-#& , -#& }, WorkingPrecision -> 
       15.954589770191003`][#, #2, {6, 6}]& , 
      Charting`ScaledFrameTicks[{-#& , -#& }]}}, {{
     Automatic, Automatic}, {{{-8., 
        FormBox["8", TraditionalForm], {0.01, 0.}, {
         AbsoluteThickness[0.1]}}, {-9., 
        FormBox["9", TraditionalForm], {0.01, 0.}, {
         AbsoluteThickness[0.1]}}, {-10., 
        FormBox["10", TraditionalForm], {0.01, 0.}, {
         AbsoluteThickness[0.1]}}, {-11., 
        FormBox["11", TraditionalForm], {0.01, 0.}, {
         AbsoluteThickness[0.1]}}, {-12., 
        FormBox["12", TraditionalForm], {0.01, 0.}, {
         AbsoluteThickness[0.1]}}, {-13., 
        FormBox["13", TraditionalForm], {0.01, 0.}, {
         AbsoluteThickness[0.1]}}, {-14., 
        FormBox["14", TraditionalForm], {0.01, 0.}, {
         AbsoluteThickness[0.1]}}, {-8.2, 
        FormBox[
         TemplateBox[{0., 0.}, "Spacer2"], TraditionalForm], {0.005, 0.}, {
         AbsoluteThickness[0.1]}}, {-8.4, 
        FormBox[
         TemplateBox[{0., 0.}, "Spacer2"], TraditionalForm], {0.005, 0.}, {
         AbsoluteThickness[0.1]}}, {-8.6, 
        FormBox[
         TemplateBox[{0., 0.}, "Spacer2"], TraditionalForm], {0.005, 0.}, {
         AbsoluteThickness[0.1]}}, {-8.8, 
        FormBox[
         TemplateBox[{0., 0.}, "Spacer2"], TraditionalForm], {0.005, 0.}, {
         AbsoluteThickness[0.1]}}, {-9.2, 
        FormBox[
         TemplateBox[{0., 0.}, "Spacer2"], TraditionalForm], {0.005, 0.}, {
         AbsoluteThickness[0.1]}}, {-9.4, 
        FormBox[
         TemplateBox[{0., 0.}, "Spacer2"], TraditionalForm], {0.005, 0.}, {
         AbsoluteThickness[0.1]}}, {-9.6, 
        FormBox[
         TemplateBox[{0., 0.}, "Spacer2"], TraditionalForm], {0.005, 0.}, {
         AbsoluteThickness[0.1]}}, {-9.8, 
        FormBox[
         TemplateBox[{0., 0.}, "Spacer2"], TraditionalForm], {0.005, 0.}, {
         AbsoluteThickness[0.1]}}, {-10.2, 
        FormBox[
         TemplateBox[{0., 0.}, "Spacer2"], TraditionalForm], {0.005, 0.}, {
         AbsoluteThickness[0.1]}}, {-10.4, 
        FormBox[
         TemplateBox[{0., 0.}, "Spacer2"], TraditionalForm], {0.005, 0.}, {
         AbsoluteThickness[0.1]}}, {-10.6, 
        FormBox[
         TemplateBox[{0., 0.}, "Spacer2"], TraditionalForm], {0.005, 0.}, {
         AbsoluteThickness[0.1]}}, {-10.8, 
        FormBox[
         TemplateBox[{0., 0.}, "Spacer2"], TraditionalForm], {0.005, 0.}, {
         AbsoluteThickness[0.1]}}, {-11.2, 
        FormBox[
         TemplateBox[{0., 0.}, "Spacer2"], TraditionalForm], {0.005, 0.}, {
         AbsoluteThickness[0.1]}}, {-11.4, 
        FormBox[
         TemplateBox[{0., 0.}, "Spacer2"], TraditionalForm], {0.005, 0.}, {
         AbsoluteThickness[0.1]}}, {-11.6, 
        FormBox[
         TemplateBox[{0., 0.}, "Spacer2"], TraditionalForm], {0.005, 0.}, {
         AbsoluteThickness[0.1]}}, {-11.8, 
        FormBox[
         TemplateBox[{0., 0.}, "Spacer2"], TraditionalForm], {0.005, 0.}, {
         AbsoluteThickness[0.1]}}, {-12.2, 
        FormBox[
         TemplateBox[{0., 0.}, "Spacer2"], TraditionalForm], {0.005, 0.}, {
         AbsoluteThickness[0.1]}}, {-12.4, 
        FormBox[
         TemplateBox[{0., 0.}, "Spacer2"], TraditionalForm], {0.005, 0.}, {
         AbsoluteThickness[0.1]}}, {-12.6, 
        FormBox[
         TemplateBox[{0., 0.}, "Spacer2"], TraditionalForm], {0.005, 0.}, {
         AbsoluteThickness[0.1]}}, {-12.8, 
        FormBox[
         TemplateBox[{0., 0.}, "Spacer2"], TraditionalForm], {0.005, 0.}, {
         AbsoluteThickness[0.1]}}, {-13.2, 
        FormBox[
         TemplateBox[{0., 0.}, "Spacer2"], TraditionalForm], {0.005, 0.}, {
         AbsoluteThickness[0.1]}}, {-13.4, 
        FormBox[
         TemplateBox[{0., 0.}, "Spacer2"], TraditionalForm], {0.005, 0.}, {
         AbsoluteThickness[0.1]}}, {-13.6, 
        FormBox[
         TemplateBox[{0., 0.}, "Spacer2"], TraditionalForm], {0.005, 0.}, {
         AbsoluteThickness[0.1]}}, {-13.8, 
        FormBox[
         TemplateBox[{0., 0.}, "Spacer2"], TraditionalForm], {0.005, 0.}, {
         AbsoluteThickness[0.1]}}}, {{-8., 
        FormBox[
         TemplateBox[{0., 0.}, "Spacer2"], TraditionalForm], {0.01, 0.}, {
         AbsoluteThickness[0.1]}}, {-9., 
        FormBox[
         TemplateBox[{0., 0.}, "Spacer2"], TraditionalForm], {0.01, 0.}, {
         AbsoluteThickness[0.1]}}, {-10., 
        FormBox[
         TemplateBox[{0., 0.}, "Spacer2"], TraditionalForm], {0.01, 0.}, {
         AbsoluteThickness[0.1]}}, {-11., 
        FormBox[
         TemplateBox[{0., 0.}, "Spacer2"], TraditionalForm], {0.01, 0.}, {
         AbsoluteThickness[0.1]}}, {-12., 
        FormBox[
         TemplateBox[{0., 0.}, "Spacer2"], TraditionalForm], {0.01, 0.}, {
         AbsoluteThickness[0.1]}}, {-13., 
        FormBox[
         TemplateBox[{0., 0.}, "Spacer2"], TraditionalForm], {0.01, 0.}, {
         AbsoluteThickness[0.1]}}, {-14., 
        FormBox[
         TemplateBox[{0., 0.}, "Spacer2"], TraditionalForm], {0.01, 0.}, {
         AbsoluteThickness[0.1]}}, {-8.2, 
        FormBox[
         TemplateBox[{0., 0.}, "Spacer2"], TraditionalForm], {0.005, 0.}, {
         AbsoluteThickness[0.1]}}, {-8.4, 
        FormBox[
         TemplateBox[{0., 0.}, "Spacer2"], TraditionalForm], {0.005, 0.}, {
         AbsoluteThickness[0.1]}}, {-8.6, 
        FormBox[
         TemplateBox[{0., 0.}, "Spacer2"], TraditionalForm], {0.005, 0.}, {
         AbsoluteThickness[0.1]}}, {-8.8, 
        FormBox[
         TemplateBox[{0., 0.}, "Spacer2"], TraditionalForm], {0.005, 0.}, {
         AbsoluteThickness[0.1]}}, {-9.2, 
        FormBox[
         TemplateBox[{0., 0.}, "Spacer2"], TraditionalForm], {0.005, 0.}, {
         AbsoluteThickness[0.1]}}, {-9.4, 
        FormBox[
         TemplateBox[{0., 0.}, "Spacer2"], TraditionalForm], {0.005, 0.}, {
         AbsoluteThickness[0.1]}}, {-9.6, 
        FormBox[
         TemplateBox[{0., 0.}, "Spacer2"], TraditionalForm], {0.005, 0.}, {
         AbsoluteThickness[0.1]}}, {-9.8, 
        FormBox[
         TemplateBox[{0., 0.}, "Spacer2"], TraditionalForm], {0.005, 0.}, {
         AbsoluteThickness[0.1]}}, {-10.2, 
        FormBox[
         TemplateBox[{0., 0.}, "Spacer2"], TraditionalForm], {0.005, 0.}, {
         AbsoluteThickness[0.1]}}, {-10.4, 
        FormBox[
         TemplateBox[{0., 0.}, "Spacer2"], TraditionalForm], {0.005, 0.}, {
         AbsoluteThickness[0.1]}}, {-10.6, 
        FormBox[
         TemplateBox[{0., 0.}, "Spacer2"], TraditionalForm], {0.005, 0.}, {
         AbsoluteThickness[0.1]}}, {-10.8, 
        FormBox[
         TemplateBox[{0., 0.}, "Spacer2"], TraditionalForm], {0.005, 0.}, {
         AbsoluteThickness[0.1]}}, {-11.2, 
        FormBox[
         TemplateBox[{0., 0.}, "Spacer2"], TraditionalForm], {0.005, 0.}, {
         AbsoluteThickness[0.1]}}, {-11.4, 
        FormBox[
         TemplateBox[{0., 0.}, "Spacer2"], TraditionalForm], {0.005, 0.}, {
         AbsoluteThickness[0.1]}}, {-11.6, 
        FormBox[
         TemplateBox[{0., 0.}, "Spacer2"], TraditionalForm], {0.005, 0.}, {
         AbsoluteThickness[0.1]}}, {-11.8, 
        FormBox[
         TemplateBox[{0., 0.}, "Spacer2"], TraditionalForm], {0.005, 0.}, {
         AbsoluteThickness[0.1]}}, {-12.2, 
        FormBox[
         TemplateBox[{0., 0.}, "Spacer2"], TraditionalForm], {0.005, 0.}, {
         AbsoluteThickness[0.1]}}, {-12.4, 
        FormBox[
         TemplateBox[{0., 0.}, "Spacer2"], TraditionalForm], {0.005, 0.}, {
         AbsoluteThickness[0.1]}}, {-12.6, 
        FormBox[
         TemplateBox[{0., 0.}, "Spacer2"], TraditionalForm], {0.005, 0.}, {
         AbsoluteThickness[0.1]}}, {-12.8, 
        FormBox[
         TemplateBox[{0., 0.}, "Spacer2"], TraditionalForm], {0.005, 0.}, {
         AbsoluteThickness[0.1]}}, {-13.2, 
        FormBox[
         TemplateBox[{0., 0.}, "Spacer2"], TraditionalForm], {0.005, 0.}, {
         AbsoluteThickness[0.1]}}, {-13.4, 
        FormBox[
         TemplateBox[{0., 0.}, "Spacer2"], TraditionalForm], {0.005, 0.}, {
         AbsoluteThickness[0.1]}}, {-13.6, 
        FormBox[
         TemplateBox[{0., 0.}, "Spacer2"], TraditionalForm], {0.005, 0.}, {
         AbsoluteThickness[0.1]}}, {-13.8, 
        FormBox[
         TemplateBox[{0., 0.}, "Spacer2"], TraditionalForm], {0.005, 0.}, {
         AbsoluteThickness[0.1]}}}}}],
  GridLines->{None, None},
  GridLinesStyle->Directive[
    GrayLevel[0.5, 0.4]],
  ImageSize->450,
  Method->{
   "OptimizePlotMarkers" -> True, 
    "CoordinatesToolOptions" -> {"DisplayFunction" -> ({
        ((-#& )[#]& )[
         Part[#, 1]], 
        (Identity[#]& )[
         Part[#, 2]]}& ), "CopiedValueFunction" -> ({
        ((-#& )[#]& )[
         Part[#, 1]], 
        (Identity[#]& )[
         Part[#, 2]]}& )}},
  PlotRange->{{-14, -8}, {-163146.86757893098`, 2.8692970992254517`*^6}},
  PlotRangeClipping->True,
  PlotRangePadding->{{0, 0}, {
     Scaled[0.05], 
     Scaled[0.05]}},
  Ticks->{
   Charting`ScaledTicks[{-#& , -#& }, WorkingPrecision -> 
     15.954589770191003`][#, #2, {6, 6}]& , Automatic}]], "Output",
 CellChangeTimes->{
  3.868988281716195*^9, 3.868988323114343*^9, 3.8689885314020476`*^9, 
   3.86898862135528*^9, 3.8689889015092783`*^9, 3.8690519704790845`*^9, 
   3.869052144092662*^9, 3.8691193925821495`*^9, 3.8691264754257517`*^9, 
   3.86912671135373*^9, 3.8691268097144775`*^9, 3.86912686006574*^9, 
   3.8691272252698956`*^9, 3.869127763622613*^9, {3.8693863808771343`*^9, 
   3.8693864409602365`*^9}},
 CellLabel->
  "Out[206]=",ExpressionUUID->"397b1c32-8154-4997-acc0-deae32f4bdf3"]
}, Open  ]],

Cell[BoxData[
 RowBox[{
  RowBox[{
   RowBox[{"threeStateExchFunc", "[", 
    RowBox[{
    "\[Delta]_", ",", "\[Delta]0List_", ",", "R2List_", ",", "kList_", ",", 
     "M0_"}], "]"}], ":=", 
   RowBox[{"Module", "[", 
    RowBox[{
     RowBox[{"{", 
      RowBox[{
      "\[Alpha]A", ",", "\[Alpha]B", ",", "\[Alpha]C", ",", "\[Delta]A", ",", 
       "\[Delta]B", ",", "\[Delta]C", ",", "\[Delta]To\[CapitalOmega]ConvFac",
        ",", "\[CapitalOmega]", ",", "\[CapitalOmega]A", ",", 
       "\[CapitalOmega]B", ",", "\[CapitalOmega]C", ",", "RA", ",", "RB", ",",
        "RC", ",", "kAB", ",", "kBA", ",", "kAC", ",", "kCA", ",", "kBC", ",",
        "kCB", ",", "pA", ",", "pB", ",", "pC", ",", "\[Pi]A", ",", "\[Pi]B", 
       ",", "\[Pi]C", ",", "P", ",", "Q"}], "}"}], ",", 
     RowBox[{
      RowBox[{"\[Delta]To\[CapitalOmega]ConvFac", "=", 
       RowBox[{"2", "\[Pi]", "*", "500.13"}]}], ";", "\[IndentingNewLine]", 
      RowBox[{
       RowBox[{"{", 
        RowBox[{"\[Delta]A", ",", "\[Delta]B", ",", "\[Delta]C"}], "}"}], "=",
        "\[Delta]0List"}], ";", "\[IndentingNewLine]", 
      RowBox[{"\[CapitalOmega]", "=", 
       RowBox[{"\[Delta]", "*", "\[Delta]To\[CapitalOmega]ConvFac"}]}], ";", 
      "\[IndentingNewLine]", 
      RowBox[{"\[CapitalOmega]A", "=", 
       RowBox[{"\[Delta]A", "*", "\[Delta]To\[CapitalOmega]ConvFac"}]}], ";", 
      "\[IndentingNewLine]", 
      RowBox[{"\[CapitalOmega]B", "=", 
       RowBox[{"\[Delta]B", "*", "\[Delta]To\[CapitalOmega]ConvFac"}]}], ";", 
      "\[IndentingNewLine]", 
      RowBox[{"\[CapitalOmega]C", "=", 
       RowBox[{"\[Delta]C", "*", "\[Delta]To\[CapitalOmega]ConvFac"}]}], ";", 
      "\[IndentingNewLine]", 
      RowBox[{
       RowBox[{"{", 
        RowBox[{
        "kAB", ",", "kBA", ",", "kAC", ",", "kCA", ",", "kBC", ",", "kCB"}], 
        "}"}], "=", "kList"}], ";", "\[IndentingNewLine]", 
      RowBox[{"\[Pi]A", "=", 
       RowBox[{
        RowBox[{"kBA", " ", "kCA"}], "+", 
        RowBox[{"kBC", " ", "kCA"}], "+", 
        RowBox[{"kBA", " ", "kCB"}]}]}], ";", "\[IndentingNewLine]", 
      RowBox[{"\[Pi]B", "=", 
       RowBox[{
        RowBox[{"kAB", " ", "kCA"}], "+", 
        RowBox[{"kAB", " ", "kCB"}], "+", 
        RowBox[{"kAC", " ", "kCB"}]}]}], ";", "\[IndentingNewLine]", 
      RowBox[{"\[Pi]C", "=", 
       RowBox[{
        RowBox[{"kAC", " ", "kBA"}], "+", 
        RowBox[{"kAB", " ", "kBC"}], "+", 
        RowBox[{"kAC", " ", "kBC"}]}]}], ";", "\[IndentingNewLine]", 
      RowBox[{
       RowBox[{"{", 
        RowBox[{"RA", ",", "RB", ",", "RC"}], "}"}], "=", "R2List"}], ";", 
      "\[IndentingNewLine]", 
      RowBox[{
       RowBox[{"{", 
        RowBox[{"pA", ",", "pB", ",", "pC"}], "}"}], "=", 
       RowBox[{
        RowBox[{"{", 
         RowBox[{"\[Pi]A", ",", "\[Pi]B", ",", "\[Pi]C"}], "}"}], "/", 
        RowBox[{"(", 
         RowBox[{"\[Pi]A", "+", "\[Pi]B", "+", "\[Pi]C"}], ")"}]}]}], ";", 
      "\[IndentingNewLine]", 
      RowBox[{"\[Alpha]A", "=", 
       RowBox[{"RA", "+", 
        RowBox[{"I", " ", 
         RowBox[{"(", 
          RowBox[{"\[CapitalOmega]", "-", "\[CapitalOmega]A"}], ")"}]}]}]}], 
      ";", 
      RowBox[{"\[Alpha]B", "=", 
       RowBox[{"RB", "+", 
        RowBox[{"I", " ", 
         RowBox[{"(", 
          RowBox[{"\[CapitalOmega]", "-", "\[CapitalOmega]B"}], ")"}]}]}]}], 
      ";", 
      RowBox[{"\[Alpha]C", "=", 
       RowBox[{"RC", "+", 
        RowBox[{"I", " ", 
         RowBox[{"(", 
          RowBox[{"\[CapitalOmega]", "-", "\[CapitalOmega]C"}], ")"}]}]}]}], 
      ";", "\[IndentingNewLine]", 
      RowBox[{"P", "=", 
       RowBox[{
        RowBox[{"pA", " ", 
         RowBox[{"(", 
          RowBox[{
           RowBox[{"\[Alpha]B", " ", "\[Alpha]C"}], "+", 
           RowBox[{"\[Alpha]B", " ", 
            RowBox[{"(", 
             RowBox[{"kCA", "+", "kCB", "+", "kAC"}], ")"}]}], "+", 
           RowBox[{"\[Alpha]C", " ", 
            RowBox[{"(", 
             RowBox[{"kBA", "+", "kBC", "+", "kAB"}], ")"}]}]}], ")"}]}], "+", 
        RowBox[{"pB", " ", 
         RowBox[{"(", 
          RowBox[{
           RowBox[{"\[Alpha]A", " ", "\[Alpha]C"}], "+", 
           RowBox[{"\[Alpha]A", " ", 
            RowBox[{"(", 
             RowBox[{"kCA", "+", "kCB", "+", "kBC"}], ")"}]}], "+", 
           RowBox[{"\[Alpha]C", " ", 
            RowBox[{"(", 
             RowBox[{"kAB", "+", "kAC", "+", "kBA"}], ")"}]}]}], ")"}]}], "+", 
        RowBox[{"pC", " ", 
         RowBox[{"(", 
          RowBox[{
           RowBox[{"\[Alpha]A", " ", "\[Alpha]B"}], "+", 
           RowBox[{"\[Alpha]A", " ", 
            RowBox[{"(", 
             RowBox[{"kBA", "+", "kBC", "+", "kCB"}], ")"}]}], "+", 
           RowBox[{"\[Alpha]B", " ", 
            RowBox[{"(", 
             RowBox[{"kAB", "+", "kAC", "+", "kCA"}], ")"}]}]}], ")"}]}], "+", 
        RowBox[{"(", 
         RowBox[{"\[Pi]A", "+", "\[Pi]B", "+", "\[Pi]C"}], ")"}]}]}], ";", 
      "\[IndentingNewLine]", 
      RowBox[{"Q", "=", 
       RowBox[{
        RowBox[{"\[Alpha]A", " ", "\[Alpha]B", " ", "\[Alpha]C"}], "+", 
        RowBox[{"\[Alpha]A", " ", "\[Alpha]B", " ", 
         RowBox[{"(", 
          RowBox[{"kCA", "+", "kCB"}], ")"}]}], "+", 
        RowBox[{"\[Alpha]A", " ", "\[Alpha]C", " ", 
         RowBox[{"(", 
          RowBox[{"kBA", "+", "kBC"}], ")"}]}], "+", 
        RowBox[{"\[Alpha]B", " ", "\[Alpha]C", " ", 
         RowBox[{"(", 
          RowBox[{"kAB", "+", "kAC"}], ")"}]}], "+", 
        RowBox[{"\[Alpha]A", " ", "\[Pi]A"}], "+", 
        RowBox[{"\[Alpha]B", " ", "\[Pi]B"}], "+", 
        RowBox[{"\[Alpha]C", " ", "\[Pi]C"}]}]}], ";", "\[IndentingNewLine]", 
      RowBox[{"M0", " ", 
       RowBox[{"Re", "[", 
        RowBox[{"P", "/", "Q"}], "]"}]}]}]}], "]"}]}], ";"}]], "Input",
 InitializationCell->True,
 CellChangeTimes->{{3.7859619395967627`*^9, 3.7859619965798006`*^9}, 
   3.7859977567416363`*^9, {3.786005996756608*^9, 3.7860059973659387`*^9}, {
   3.7910977956973333`*^9, 3.7910978681075945`*^9}, 3.8690534255846634`*^9, 
   3.869126391400534*^9, 3.869126467042276*^9},
 CellLabel->
  "In[164]:=",ExpressionUUID->"9e282df0-b01b-425e-ae3a-0dbf21be2754"]
}, Open  ]]
}, Open  ]]
},
ScreenStyleEnvironment->"SlideShow",
WindowSize->{1260., 725.25},
WindowMargins->{{Automatic, 1147.2}, {60, Automatic}},
TaggingRules->{"SlideshowSettings" -> {"Toolbar" -> True}},
Magnification:>0.5 Inherited,
FrontEndVersion->"12.2 for Microsoft Windows (64-bit) (December 12, 2020)",
StyleDefinitions->"Default.nb",
ExpressionUUID->"bd72ca4b-986f-4b41-b68a-6299f8dcdce2"
]
(* End of Notebook Content *)

(* Internal cache information *)
(*CellTagsOutline
CellTagsIndex->{
 "SlideShowHeader"->{
  Cell[580, 22, 122, 2, 1, "SlideShowNavigationBar",ExpressionUUID->"1e609823-8173-46a8-8959-9e4d9733ea33",
   CellTags->"SlideShowHeader"],
  Cell[70502, 1226, 122, 2, 1, "SlideShowNavigationBar",ExpressionUUID->"178b7d05-0bfb-4843-a315-0250efc47ef9",
   CellTags->"SlideShowHeader"],
  Cell[116632, 2155, 122, 2, 1, "SlideShowNavigationBar",ExpressionUUID->"6fe7512d-6d96-469c-8c1a-0d320a55a82c",
   CellTags->"SlideShowHeader"]}
 }
*)
(*CellTagsIndex
CellTagsIndex->{
 {"SlideShowHeader", 166841, 3177}
 }
*)
(*NotebookFileOutline
Notebook[{
Cell[CellGroupData[{
Cell[580, 22, 122, 2, 1, "SlideShowNavigationBar",ExpressionUUID->"1e609823-8173-46a8-8959-9e4d9733ea33",
 CellTags->"SlideShowHeader"],
Cell[CellGroupData[{
Cell[727, 28, 212, 4, 57, "Section",ExpressionUUID->"aa957d9e-bbdb-46d9-ac2e-b5cae435963f"],
Cell[942, 34, 426, 8, 25, "Text",ExpressionUUID->"523ccd5c-3ef1-4c43-8d49-3eb3e4def832"],
Cell[1371, 44, 19956, 325, 932, "Input",ExpressionUUID->"361d9e70-cc62-4e4c-9ba6-da2ca41e6361",
 InitializationCell->True],
Cell[21330, 371, 24257, 413, 946, "Input",ExpressionUUID->"87f23444-e328-422a-8b7c-b3d6d69fefbb",
 InitializationCell->True],
Cell[45590, 786, 24863, 434, 960, "Input",ExpressionUUID->"4de6db66-8f7a-4c0b-8e56-d7ef83379e8d",
 InitializationCell->True]
}, Open  ]]
}, Open  ]],
Cell[CellGroupData[{
Cell[70502, 1226, 122, 2, 1, "SlideShowNavigationBar",ExpressionUUID->"178b7d05-0bfb-4843-a315-0250efc47ef9",
 CellTags->"SlideShowHeader"],
Cell[CellGroupData[{
Cell[70649, 1232, 320, 5, 57, "Section",ExpressionUUID->"f2cd33b3-090b-4269-9d1b-a518ec2aaee6"],
Cell[70972, 1239, 604, 13, 62, "Text",ExpressionUUID->"12928268-dfb0-4949-b3e2-9a2bab2e87e8"],
Cell[CellGroupData[{
Cell[71601, 1256, 4439, 115, 112, "Input",ExpressionUUID->"788339db-0528-49d4-bf1e-b6b24cd3af05"],
Cell[76043, 1373, 672, 13, 28, "Output",ExpressionUUID->"073a0426-52fd-4c48-a9f3-ac1ba4cfbc5e"],
Cell[76718, 1388, 36685, 677, 179, "Output",ExpressionUUID->"b52fdfc9-ca6b-41e3-afc2-f737885bfb2b"]
}, Open  ]],
Cell[113418, 2068, 3165, 81, 190, "Input",ExpressionUUID->"21f38c80-6d8b-4acf-a2ec-74222d4eacf6",
 InitializationCell->True]
}, Open  ]]
}, Open  ]],
Cell[CellGroupData[{
Cell[116632, 2155, 122, 2, 1, "SlideShowNavigationBar",ExpressionUUID->"6fe7512d-6d96-469c-8c1a-0d320a55a82c",
 CellTags->"SlideShowHeader"],
Cell[CellGroupData[{
Cell[116779, 2161, 274, 4, 57, "Section",ExpressionUUID->"3d879659-1dcf-439a-be0f-9b4433e67af5"],
Cell[117056, 2167, 485, 10, 55, "Text",ExpressionUUID->"30f61977-5aeb-4b41-bfd3-e44d227d8b43"],
Cell[CellGroupData[{
Cell[117566, 2181, 5204, 133, 180, "Input",ExpressionUUID->"a6afd715-6896-4153-8597-f2897e51b46c"],
Cell[122773, 2316, 722, 14, 30, "Output",ExpressionUUID->"d35d6975-90cc-4aca-b12e-b654cce74556"],
Cell[123498, 2332, 36640, 677, 180, "Output",ExpressionUUID->"397b1c32-8154-4997-acc0-deae32f4bdf3"]
}, Open  ]],
Cell[160153, 3012, 6165, 147, 257, "Input",ExpressionUUID->"9e282df0-b01b-425e-ae3a-0dbf21be2754",
 InitializationCell->True]
}, Open  ]]
}, Open  ]]
}
]
*)
